# Supplementary material for: Potential for Interspecies Toxicity Estimation in Soil Invertebrates
Source: Toxics. 2021 Oct 14;9(10):265. doi: 10.3390/toxics9100265 (PMC8541476; doi:10.3390/toxics9100265)
Supplement: Supplementary file 1 [file toxics-09-00265-s001.zip]

Archive with 2 entries (2 files):
- sheet 1.xlsx
- table S1.pdf
