# Supplementary material for: Potential for Interspecies Toxicity Estimation in Soil Invertebrates
Source: Toxics. 2021 Oct 14;9(10):265. doi: 10.3390/toxics9100265 (PMC8541476; doi:10.3390/toxics9100265)
Supplement: Supplementary file 1 [file toxics-09-00265-s001.zip › sheet 1.xlsx]

## Sheet: Data Dictionary
Soil ICE Database: Acute toxicity data for soil invertebrates that were obtained from the ECOTOX knowledgebase (https://cfpub.epa.gov/ecotox/; downloaded May 2021), Standartox (http://standartox.uni-landau.de/; downloaded May 2021) (Scharmüller et al. 2020), and compilations of screening values (Efroymson et al. 1997). Both LC50 values and lowest observed effect concentrations (LOECs) for mortali…
Tab Column Descriptions
Tab(s)	Column Name	Column Description
Soil ICE Database	Genus	The Genus name
	Species	The species name
	CAS	The chemical CAS number
	Chemical Name	The full name of the chemical
	Molar Mass	The molar mass of the chemical used to convert mmol/kg to mg/kg
	Original Tox value	The tox value originally reported in the database
	><	If the value was estimated, the indicator (e.g., "<", ">", "~") used by authors of the original study
	Original units	The original reported units of toxicity
	SOIL.ICE.Tox (mg/kg)	Toxicity values converted to mg/kg for use in analysis
	conc. Type	The type of chemical formulation
	duration	The duration of the toxicity test
	Time Unit	The unit for the "duration" column
	Endpoints	Whether the toxicity value is an LOEC or LC50
	organism age	A description of the test organism's age
	Soil type	Type of soil used in the toxicity test
	Citation	Study or report where the information was extracted from
	Source	Database or report where the information was extracted from: Either the ECOTOX knowledgebase (https://cfpub.epa.gov/ecotox/; downloaded May 2021), Standartox (http://standartox.uni-landau.de/; downloaded May 2021) (Scharmüller et al. 2020), or compilations of screening values (Efroymson et al. 1997)

## Sheet: Soil ICE Database
Common Name	Genus	Species	CAS	Chemical Name	Molar Mass	Original Tox value	><	Original units	SOIL.ICE.Tox (mg/kg)	><	conc. Type	duration	Time Unit	endpoints	organism age	Soil type	Citation	Source
Annelid worm	Enchytraeus	albidus	7447394	Copper chloride (CuCl2)		226		mg/kg dry wt	226		Total	14	Day(s)	LC50	Adult	Artificial soil	Lock,K., and C.R. Janssen. Test Designs to Assess the Influence of Soil Characteristics on the Toxicity of Copper and Lead to the Oligochaete Enchytraeus albidus. Ecotoxicology10(3): 137-144, 2001. ECOREF #64807	ECOTOX
Annelid worm	Enchytraeus	albidus	7447394	Copper chloride (CuCl2)		801		mg/kg dry wt	801		Total	14	Day(s)	LC50	Adult	Artificial soil	Lock,K., and C.R. Janssen. Test Designs to Assess the Influence of Soil Characteristics on the Toxicity of Copper and Lead to the Oligochaete Enchytraeus albidus. Ecotoxicology10(3): 137-144, 2001. ECOREF #64807	ECOTOX
Annelid worm	Enchytraeus	albidus	7447394	Copper chloride (CuCl2)		70.4		mg/kg dry wt	70.4		Total	14	Day(s)	LC50	Adult	Artificial soil	Lock,K., and C.R. Janssen. Test Designs to Assess the Influence of Soil Characteristics on the Toxicity of Copper and Lead to the Oligochaete Enchytraeus albidus. Ecotoxicology10(3): 137-144, 2001. ECOREF #64807	ECOTOX
Annelid worm	Enchytraeus	albidus	7447394	Copper chloride (CuCl2)		423		mg/kg dry wt	423		Total	14	Day(s)	LC50	Adult	Artificial soil	Lock,K., and C.R. Janssen. Test Designs to Assess the Influence of Soil Characteristics on the Toxicity of Copper and Lead to the Oligochaete Enchytraeus albidus. Ecotoxicology10(3): 137-144, 2001. ECOREF #64807	ECOTOX
Annelid worm	Enchytraeus	albidus	7447394	Copper chloride (CuCl2)		169		mg/kg dry wt	169		Total	14	Day(s)	LC50	Adult	Artificial soil	Lock,K., and C.R. Janssen. Test Designs to Assess the Influence of Soil Characteristics on the Toxicity of Copper and Lead to the Oligochaete Enchytraeus albidus. Ecotoxicology10(3): 137-144, 2001. ECOREF #64807	ECOTOX
Annelid worm	Enchytraeus	albidus	7447394	Copper chloride (CuCl2)		530		mg/kg dry wt	530		Total	14	Day(s)	LC50	Adult	Artificial soil	Lock,K., and C.R. Janssen. Test Designs to Assess the Influence of Soil Characteristics on the Toxicity of Copper and Lead to the Oligochaete Enchytraeus albidus. Ecotoxicology10(3): 137-144, 2001. ECOREF #64807	ECOTOX
Annelid worm	Enchytraeus	albidus	7447394	Copper chloride (CuCl2)		271		mg/kg dry wt	271		Total	14	Day(s)	LC50	Adult	Artificial soil	Lock,K., and C.R. Janssen. Test Designs to Assess the Influence of Soil Characteristics on the Toxicity of Copper and Lead to the Oligochaete Enchytraeus albidus. Ecotoxicology10(3): 137-144, 2001. ECOREF #64807	ECOTOX
Annelid worm	Enchytraeus	albidus	7447394	Copper chloride (CuCl2)		271		mg/kg dry wt	271		Total	14	Day(s)	LC50	Adult	Artificial soil	Lock,K., and C.R. Janssen. Test Designs to Assess the Influence of Soil Characteristics on the Toxicity of Copper and Lead to the Oligochaete Enchytraeus albidus. Ecotoxicology10(3): 137-144, 2001. ECOREF #64807	ECOTOX
Annelid worm	Enchytraeus	albidus	7447394	Copper chloride (CuCl2)		300		mg/kg dry wt	300		Total	14	Day(s)	LC50	Adult	Artificial soil	Lock,K., and C.R. Janssen. Test Designs to Assess the Influence of Soil Characteristics on the Toxicity of Copper and Lead to the Oligochaete Enchytraeus albidus. Ecotoxicology10(3): 137-144, 2001. ECOREF #64807	ECOTOX
Annelid worm	Enchytraeus	albidus	7447394	Copper chloride (CuCl2)		400	<	mg/kg dry wt	400	<	Total	14	Day(s)	LC50	Adult	Natural soil	Lock,K., and C.R. Janssen. Test Designs to Assess the Influence of Soil Characteristics on the Toxicity of Copper and Lead to the Oligochaete Enchytraeus albidus. Ecotoxicology10(3): 137-144, 2001. ECOREF #64807	ECOTOX
Annelid worm	Enchytraeus	albidus	7447394	Copper chloride (CuCl2)		929		mg/kg dry wt	929		Total	14	Day(s)	LC50	Adult	Artificial soil	Lock,K., and C.R. Janssen. Test Designs to Assess the Influence of Soil Characteristics on the Toxicity of Copper and Lead to the Oligochaete Enchytraeus albidus. Ecotoxicology10(3): 137-144, 2001. ECOREF #64807	ECOTOX
Annelid worm	Enchytraeus	albidus	7447394	Copper chloride (CuCl2)		286		mg/kg dry wt	286		Total	14	Day(s)	LC50	Adult	Artificial soil	Lock,K., and C.R. Janssen. Test Designs to Assess the Influence of Soil Characteristics on the Toxicity of Copper and Lead to the Oligochaete Enchytraeus albidus. Ecotoxicology10(3): 137-144, 2001. ECOREF #64807	ECOTOX
Annelid worm	Enchytraeus	albidus	7447394	Copper chloride (CuCl2)		15		mg/kg dry wt	15		Total	14	Day(s)	LC50	Adult	Artificial soil	Lock,K., and C.R. Janssen. Test Designs to Assess the Influence of Soil Characteristics on the Toxicity of Copper and Lead to the Oligochaete Enchytraeus albidus. Ecotoxicology10(3): 137-144, 2001. ECOREF #64807	ECOTOX
Annelid worm	Enchytraeus	albidus	7447394	Copper chloride (CuCl2)		1.8		mg/kg dry wt	1.8		Total	14	Day(s)	LC50	Adult	Artificial soil	Lock,K., and C.R. Janssen. Test Designs to Assess the Influence of Soil Characteristics on the Toxicity of Copper and Lead to the Oligochaete Enchytraeus albidus. Ecotoxicology10(3): 137-144, 2001. ECOREF #64807	ECOTOX
Annelid worm	Enchytraeus	albidus	7447394	Copper chloride (CuCl2)		316		mg/kg dry wt	316		Total	14	Day(s)	LC50	Adult	Artificial soil	Lock,K., and C.R. Janssen. Test Designs to Assess the Influence of Soil Characteristics on the Toxicity of Copper and Lead to the Oligochaete Enchytraeus albidus. Ecotoxicology10(3): 137-144, 2001. ECOREF #64807	ECOTOX
Annelid worm	Enchytraeus	albidus	7447394	Copper chloride (CuCl2)		8.49		mg/kg dry wt	8.49		Total	14	Day(s)	LC50	Adult	Artificial soil	Lock,K., and C.R. Janssen. Test Designs to Assess the Influence of Soil Characteristics on the Toxicity of Copper and Lead to the Oligochaete Enchytraeus albidus. Ecotoxicology10(3): 137-144, 2001. ECOREF #64807	ECOTOX
Annelid worm	Enchytraeus	albidus	7447394	Copper chloride (CuCl2)		800	<	mg/kg dry wt	800	<	Total	14	Day(s)	LC50	Adult	Natural soil	Lock,K., and C.R. Janssen. Test Designs to Assess the Influence of Soil Characteristics on the Toxicity of Copper and Lead to the Oligochaete Enchytraeus albidus. Ecotoxicology10(3): 137-144, 2001. ECOREF #64807	ECOTOX
Annelid worm	Enchytraeus	albidus	7447394	Copper chloride (CuCl2)		403		mg/kg dry wt	403		Total	14	Day(s)	LC50	Adult	Artificial soil	Lock,K., and C.R. Janssen. Test Designs to Assess the Influence of Soil Characteristics on the Toxicity of Copper and Lead to the Oligochaete Enchytraeus albidus. Ecotoxicology10(3): 137-144, 2001. ECOREF #64807	ECOTOX
Annelid worm	Enchytraeus	albidus	7447394	Copper chloride (CuCl2)		144		mg/kg dry wt	144		Total	14	Day(s)	LC50	Adult	Artificial soil	Lock,K., and C.R. Janssen. Test Designs to Assess the Influence of Soil Characteristics on the Toxicity of Copper and Lead to the Oligochaete Enchytraeus albidus. Ecotoxicology10(3): 137-144, 2001. ECOREF #64807	ECOTOX
Annelid worm	Enchytraeus	albidus	7447394	Copper chloride (CuCl2)		587		mg/kg dry wt	587		Total	14	Day(s)	LC50	Adult	Artificial soil	Lock,K., and C.R. Janssen. Test Designs to Assess the Influence of Soil Characteristics on the Toxicity of Copper and Lead to the Oligochaete Enchytraeus albidus. Ecotoxicology10(3): 137-144, 2001. ECOREF #64807	ECOTOX
Annelid worm	Enchytraeus	albidus	7447394	Copper chloride (CuCl2)		134		mg/kg dry wt	134		Total	14	Day(s)	LC50	Adult	Artificial soil	Lock,K., and C.R. Janssen. Test Designs to Assess the Influence of Soil Characteristics on the Toxicity of Copper and Lead to the Oligochaete Enchytraeus albidus. Ecotoxicology10(3): 137-144, 2001. ECOREF #64807	ECOTOX
Annelid worm	Enchytraeus	albidus	7447394	Copper chloride (CuCl2)		800	<	mg/kg dry wt	800	<	Total	14	Day(s)	LC50	Adult	Artificial soil	Lock,K., and C.R. Janssen. Test Designs to Assess the Influence of Soil Characteristics on the Toxicity of Copper and Lead to the Oligochaete Enchytraeus albidus. Ecotoxicology10(3): 137-144, 2001. ECOREF #64807	ECOTOX
Annelid worm	Enchytraeus	albidus	7447394	Copper chloride (CuCl2)		8.21		mg/kg dry wt	8.21		Total	14	Day(s)	LC50	Adult	Artificial soil	Lock,K., and C.R. Janssen. Test Designs to Assess the Influence of Soil Characteristics on the Toxicity of Copper and Lead to the Oligochaete Enchytraeus albidus. Ecotoxicology10(3): 137-144, 2001. ECOREF #64807	ECOTOX
Annelid worm	Enchytraeus	albidus	7447394	Copper chloride (CuCl2)		3.99		mg/kg dry wt	3.99		Total	14	Day(s)	LC50	Adult	Artificial soil	Lock,K., and C.R. Janssen. Test Designs to Assess the Influence of Soil Characteristics on the Toxicity of Copper and Lead to the Oligochaete Enchytraeus albidus. Ecotoxicology10(3): 137-144, 2001. ECOREF #64807	ECOTOX
Annelid worm	Enchytraeus	albidus	7447394	Copper chloride (CuCl2)		53		mg/kg dry wt	53		Total	14	Day(s)	LC50	Adult	Artificial soil	Lock,K., and C.R. Janssen. Test Designs to Assess the Influence of Soil Characteristics on the Toxicity of Copper and Lead to the Oligochaete Enchytraeus albidus. Ecotoxicology10(3): 137-144, 2001. ECOREF #64807	ECOTOX
Annelid worm	Enchytraeus	albidus	7447394	Copper chloride (CuCl2)		1200		mg/kg dry wt	1200		Total	14	Day(s)	LC50	Adult	Artificial soil	Lock,K., and C.R. Janssen. Test Designs to Assess the Influence of Soil Characteristics on the Toxicity of Copper and Lead to the Oligochaete Enchytraeus albidus. Ecotoxicology10(3): 137-144, 2001. ECOREF #64807	ECOTOX
Annelid worm	Enchytraeus	albidus	7447394	Copper chloride (CuCl2)		403		mg/kg dry wt	403		Total	14	Day(s)	LC50	Adult	Artificial soil	Lock,K., and C.R. Janssen. Test Designs to Assess the Influence of Soil Characteristics on the Toxicity of Copper and Lead to the Oligochaete Enchytraeus albidus. Ecotoxicology10(3): 137-144, 2001. ECOREF #64807	ECOTOX
Annelid worm	Enchytraeus	albidus	7447394	Copper chloride (CuCl2)		24		mg/kg dry wt	24		Total	14	Day(s)	LC50	Adult	Artificial soil	Lock,K., and C.R. Janssen. Test Designs to Assess the Influence of Soil Characteristics on the Toxicity of Copper and Lead to the Oligochaete Enchytraeus albidus. Ecotoxicology10(3): 137-144, 2001. ECOREF #64807	ECOTOX
Annelid worm	Enchytraeus	albidus	7447394	Copper chloride (CuCl2)		21.2		mg/kg dry wt	21.2		Total	14	Day(s)	LC50	Adult	Artificial soil	Lock,K., and C.R. Janssen. Test Designs to Assess the Influence of Soil Characteristics on the Toxicity of Copper and Lead to the Oligochaete Enchytraeus albidus. Ecotoxicology10(3): 137-144, 2001. ECOREF #64807	ECOTOX
Annelid worm	Enchytraeus	albidus	7447394	Copper chloride (CuCl2)		799		mg/kg dry wt	799		Total	14	Day(s)	LC50	Adult	Artificial soil	Lock,K., and C.R. Janssen. Test Designs to Assess the Influence of Soil Characteristics on the Toxicity of Copper and Lead to the Oligochaete Enchytraeus albidus. Ecotoxicology10(3): 137-144, 2001. ECOREF #64807	ECOTOX
Annelid worm	Enchytraeus	albidus	7447394	Copper chloride (CuCl2)		12		mg/kg dry wt	12		Total	14	Day(s)	LC50	Adult	Artificial soil	Lock,K., and C.R. Janssen. Test Designs to Assess the Influence of Soil Characteristics on the Toxicity of Copper and Lead to the Oligochaete Enchytraeus albidus. Ecotoxicology10(3): 137-144, 2001. ECOREF #64807	ECOTOX
Annelid worm	Enchytraeus	albidus	7646857	Zinc chloride (ZnCl2)		566		mg/kg dry wt	566		Total	14	Day(s)	LC50	Adult	Artificial soil	Lock,K., and C.R. Janssen. Modeling Zinc Toxicity for Terrestrial Invertebrates. Environ. Toxicol. Chem.20(9): 1901-1908, 2001. ECOREF #63390	ECOTOX
Annelid worm	Enchytraeus	albidus	7646857	Zinc chloride (ZnCl2)		1140		mg/kg dry soil	1140		Total	14	Day(s)	LC50	Adult	Artificial soil	Lock,K., and C.R. Janssen. Effect of Clay and Organic Matter Type on the Ecotoxicity of Zinc and Cadmium to the Potworm Enchytraeus albidus. Chemosphere44(8): 1669-1672, 2001. ECOREF #67218	ECOTOX
Annelid worm	Enchytraeus	albidus	7646857	Zinc chloride (ZnCl2)		400	~	mg/kg dry soil	400	~	Total	14	Day(s)	LC50	Adult	Artificial soil	Lock,K., and C.R. Janssen. Effect of Clay and Organic Matter Type on the Ecotoxicity of Zinc and Cadmium to the Potworm Enchytraeus albidus. Chemosphere44(8): 1669-1672, 2001. ECOREF #67218	ECOTOX
Annelid worm	Enchytraeus	albidus	7646857	Zinc chloride (ZnCl2)		600	~	mg/kg dry soil	600	~	Total	14	Day(s)	LC50	Adult	Artificial soil	Lock,K., and C.R. Janssen. Effect of Clay and Organic Matter Type on the Ecotoxicity of Zinc and Cadmium to the Potworm Enchytraeus albidus. Chemosphere44(8): 1669-1672, 2001. ECOREF #67218	ECOTOX
Annelid worm	Enchytraeus	albidus	7646857	Zinc chloride (ZnCl2)		375		mg/kg dry wt	375		Total	14	Day(s)	LC50	Adult	Natural soil	Lock,K., and C.R. Janssen. Modeling Zinc Toxicity for Terrestrial Invertebrates. Environ. Toxicol. Chem.20(9): 1901-1908, 2001. ECOREF #63390	ECOTOX
Annelid worm	Enchytraeus	albidus	7646857	Zinc chloride (ZnCl2)		83		mg/kg dry soil	83		Total	14	Day(s)	LC50	Adult	Artificial soil	Lock,K., and C.R. Janssen. Effect of Clay and Organic Matter Type on the Ecotoxicity of Zinc and Cadmium to the Potworm Enchytraeus albidus. Chemosphere44(8): 1669-1672, 2001. ECOREF #67218	ECOTOX
Annelid worm	Enchytraeus	albidus	10108642	Cadmium chloride (CdCl2)		55.2		mg/kg dry soil	55.2		Total	14	Day(s)	LC50	Adult	Artificial soil	Lock,K., and C.R. Janssen. Effect of Clay and Organic Matter Type on the Ecotoxicity of Zinc and Cadmium to the Potworm Enchytraeus albidus. Chemosphere44(8): 1669-1672, 2001. ECOREF #67218	ECOTOX
Annelid worm	Enchytraeus	albidus	10108642	Cadmium chloride (CdCl2)		400	~	mg/kg dry soil	400	~	Total	14	Day(s)	LC50	Adult	Artificial soil	Lock,K., and C.R. Janssen. Effect of Clay and Organic Matter Type on the Ecotoxicity of Zinc and Cadmium to the Potworm Enchytraeus albidus. Chemosphere44(8): 1669-1672, 2001. ECOREF #67218	ECOTOX
Annelid worm	Enchytraeus	albidus	10108642	Cadmium chloride (CdCl2)		704		mg/kg dry soil	704		Total	14	Day(s)	LC50	Adult	Artificial soil	Lock,K., and C.R. Janssen. Effect of Clay and Organic Matter Type on the Ecotoxicity of Zinc and Cadmium to the Potworm Enchytraeus albidus. Chemosphere44(8): 1669-1672, 2001. ECOREF #67218	ECOTOX
Annelid worm	Enchytraeus	albidus	10108642	Cadmium chloride (CdCl2)		500	~	mg/kg dry soil	500	~	Total	14	Day(s)	LC50	Adult	Artificial soil	Lock,K., and C.R. Janssen. Effect of Clay and Organic Matter Type on the Ecotoxicity of Zinc and Cadmium to the Potworm Enchytraeus albidus. Chemosphere44(8): 1669-1672, 2001. ECOREF #67218	ECOTOX
Annelid worm	Enchytraeus	albidus	10108642	Cadmium chloride (CdCl2)		200	~	mg/kg dry soil	200	~	Total	14	Day(s)	LC50	Adult	Artificial soil	Lock,K., and C.R. Janssen. Effect of Clay and Organic Matter Type on the Ecotoxicity of Zinc and Cadmium to the Potworm Enchytraeus albidus. Chemosphere44(8): 1669-1672, 2001. ECOREF #67218	ECOTOX
Earthworm	Eisenia	fetida	57749	1,2,4,5,6,7,8,8-Octachloro-2,3,3a,4,7,7a-hexahydro-4,7-methano-1H-indene		75.3		mg/kg soil	75.3		Formulation	14	Day(s)	LC50	Not reported	Artificial soil	Edwards,C.A., and J.E. Bater. The Use of Earthworms in Environmental Management. Soil Biol. Biochem.24(12): 1683-1689, 1992. ECOREF #40404	ECOTOX
Earthworm	Eisenia	andrei	58899	(1alpha,2alpha,3beta,4alpha,5alpha,6beta)-1,2,3,4,5,6-Hexachlorocyclohexane		59		AI mg/kg soil	59		Active ingredient	14	Day(s)	LC50	Adult	Artificial soil	Heimbach,F.. Comparison of Laboratory Methods, Using Eisenia foetida and Lumbricus terrestris, for the Assessment of the Hazard of Chemicals to Earthworms. J. Plant Dis. Prot.92(2): 186-193, 1985. ECOREF #40544	ECOTOX
Earthworm	Lumbricus	terrestris	58899	(1alpha,2alpha,3beta,4alpha,5alpha,6beta)-1,2,3,4,5,6-Hexachlorocyclohexane		141.6		mg/kg dry soil	141.6		Formulation	14	Day(s)	LC50	Mature	Natural soil	Haque,A., and W. Ebing. Toxicity Determination of Pesticides to Earthworms in the Soil Substrate. J. Plant Dis. Prot.90(4): 395-408, 1983. ECOREF #40493	ECOTOX
Earthworm	Eisenia	fetida	58899	(1alpha,2alpha,3beta,4alpha,5alpha,6beta)-1,2,3,4,5,6-Hexachlorocyclohexane		169.9		mg/kg dry soil	169.9		Formulation	14	Day(s)	LC50	Mature	Artificial soil	Haque,A., and W. Ebing. Toxicity Determination of Pesticides to Earthworms in the Soil Substrate. J. Plant Dis. Prot.90(4): 395-408, 1983. ECOREF #40493	ECOTOX
Earthworm	Eisenia	fetida	60515	O,O-Dimethyl S-[2-(methylamino)-2-oxoethyl]phosphorodithioic acid ester		98		AI mg/kg	98		Active ingredient	14	Day(s)	LC50	Adult	Artificial soil	Kula,H., and O. Larink. Development and Standardization of Test Methods for the Prediction of Sublethal Effects of Chemicals on Earthworms. Soil Biol. Biochem.29(3-4): 635-639, 1997. ECOREF #40575	ECOTOX
Earthworm	Eisenia	fetida	60515	O,O-Dimethyl S-[2-(methylamino)-2-oxoethyl]phosphorodithioic acid ester		142		AI mg/kg	142		Active ingredient	14	Day(s)	LC50	Juvenile	Artificial soil	Kula,H., and O. Larink. Development and Standardization of Test Methods for the Prediction of Sublethal Effects of Chemicals on Earthworms. Soil Biol. Biochem.29(3-4): 635-639, 1997. ECOREF #40575	ECOTOX
Earthworm	Eisenia	fetida	60515	O,O-Dimethyl S-[2-(methylamino)-2-oxoethyl]phosphorodithioic acid ester		90		AI mg/kg	90		Active ingredient	14	Day(s)	LC50	Juvenile	Artificial soil	Kula,H., and O. Larink. Development and Standardization of Test Methods for the Prediction of Sublethal Effects of Chemicals on Earthworms. Soil Biol. Biochem.29(3-4): 635-639, 1997. ECOREF #40575	ECOTOX
Earthworm	Eisenia	fetida	60515	O,O-Dimethyl S-[2-(methylamino)-2-oxoethyl]phosphorodithioic acid ester		207		AI mg/kg	207		Active ingredient	14	Day(s)	LC50	Adult	Artificial soil	Kula,H., and O. Larink. Development and Standardization of Test Methods for the Prediction of Sublethal Effects of Chemicals on Earthworms. Soil Biol. Biochem.29(3-4): 635-639, 1997. ECOREF #40575	ECOTOX
Earthworm	Eisenia	fetida	60515	O,O-Dimethyl S-[2-(methylamino)-2-oxoethyl]phosphorodithioic acid ester		28		mg/kg dry wt	28		Formulation	14	Day(s)	LC50	Adult	Artificial soil	Rico,A., C. Sabater, and M.A. Castillo. Lethal and Sub-Lethal Effects of Five Pesticides Used in Rice Farming on the Earthworm Eisenia fetida. Ecotoxicol. Environ. Saf.127:222-229, 2016. ECOREF #177433	ECOTOX
Earthworm	Eisenia	fetida	60548	(4S,4aS,5aS,6S,12aS)-4-(Dimethylamino)-1,4,4a,5,5a,6,11,12a-octahydro-3,6,10,12,12a-pentahydroxy-6-methyl-1,11-dioxo-2-naphthacenecarboxamide		2000	>	mg/kg dry soil	2000	>	Active ingredient	14	Day(s)	LC50	Adult	Artificial soil	Pino,M.R., J. Val, A.M. Mainar, E. Zuriaga, C. Espanol, and E. Langa. Acute Toxicological Effects on the Earthworm Eisenia fetida of 18 Common Pharmaceuticals in Artificial Soil. Sci. Total Environ.518:225-237, 2015. ECOREF #182499	ECOTOX
Earthworm	Eisenia	andrei	63252	1-Naphthalenol methylcarbamate		69.1		mg/kg soil	69.1		Active ingredient	14	Day(s)	LC50	Adult	Natural soil	Lima,M.P.R., D.N. Cardoso, A.M.V.M. Soares, and S. Loureiro. Carbaryl Toxicity Prediction to Soil Organisms Under High and Low Temperature Regimes. Ecotoxicol. Environ. Saf.114:263-272, 2014. ECOREF #171579	ECOTOX
Earthworm	Eisenia	andrei	63252	1-Naphthalenol methylcarbamate		99.3		mg/kg soil	99.3		Active ingredient	14	Day(s)	LC50	Adult	Natural soil	Lima,M.P.R., D.N. Cardoso, A.M.V.M. Soares, and S. Loureiro. Carbaryl Toxicity Prediction to Soil Organisms Under High and Low Temperature Regimes. Ecotoxicol. Environ. Saf.114:263-272, 2014. ECOREF #171579	ECOTOX
Earthworm	Eisenia	andrei	63252	1-Naphthalenol methylcarbamate		87.5		mg/kg soil	87.5		Active ingredient	14	Day(s)	LC50	Adult	Natural soil	Lima,M.P.R., D.N. Cardoso, A.M.V.M. Soares, and S. Loureiro. Carbaryl Toxicity Prediction to Soil Organisms Under High and Low Temperature Regimes. Ecotoxicol. Environ. Saf.114:263-272, 2014. ECOREF #171579	ECOTOX
Earthworm	Eisenia	andrei	63252	1-Naphthalenol methylcarbamate		43.2		mg/kg soil	43.2		Active ingredient	14	Day(s)	LC50	Adult	Natural soil	Lima,M.P.R., D.N. Cardoso, A.M.V.M. Soares, and S. Loureiro. Carbaryl Toxicity Prediction to Soil Organisms Under High and Low Temperature Regimes. Ecotoxicol. Environ. Saf.114:263-272, 2014. ECOREF #171579	ECOTOX
Earthworm	Eisenia	andrei	63252	1-Naphthalenol methylcarbamate		32.3		mg/kg soil	32.3		Active ingredient	14	Day(s)	LC50	Adult	Natural soil	Lima,M.P.R., D.N. Cardoso, A.M.V.M. Soares, and S. Loureiro. Carbaryl Toxicity Prediction to Soil Organisms Under High and Low Temperature Regimes. Ecotoxicol. Environ. Saf.114:263-272, 2014. ECOREF #171579	ECOTOX
Earthworm	Eisenia	andrei	63252	1-Naphthalenol methylcarbamate		33.3		mg/kg soil	33.3		Active ingredient	14	Day(s)	LC50	Adult	Natural soil	Lima,M.P.R., D.N. Cardoso, A.M.V.M. Soares, and S. Loureiro. Carbaryl Toxicity Prediction to Soil Organisms Under High and Low Temperature Regimes. Ecotoxicol. Environ. Saf.114:263-272, 2014. ECOREF #171579	ECOTOX
Earthworm	Eisenia	andrei	63252	1-Naphthalenol methylcarbamate		22.1		mg/kg soil	22.1		Active ingredient	14	Day(s)	LC50	Adult	Natural soil	Lima,M.P.R., D.N. Cardoso, A.M.V.M. Soares, and S. Loureiro. Carbaryl Toxicity Prediction to Soil Organisms Under High and Low Temperature Regimes. Ecotoxicol. Environ. Saf.114:263-272, 2014. ECOREF #171579	ECOTOX
Earthworm	Eisenia	andrei	63252	1-Naphthalenol methylcarbamate		45.5		mg/kg	45.5		Active ingredient	14	Day(s)	LC50	Not reported	Natural soil	Lima,M.P.R., A.M.V.M. Soares, and S. Loureiro. Combined Effects of Soil Moisture and Carbaryl to Earthworms and Plants: Simulation of Flood and Drought Scenarios. Environ. Pollut.159(7): 1844-1851, 2011. ECOREF #171640	ECOTOX
Earthworm	Eisenia	andrei	63252	1-Naphthalenol methylcarbamate		20	<	mg/kg	20	<	Active ingredient	14	Day(s)	LC50	Not reported	Natural soil	Lima,M.P.R., A.M.V.M. Soares, and S. Loureiro. Combined Effects of Soil Moisture and Carbaryl to Earthworms and Plants: Simulation of Flood and Drought Scenarios. Environ. Pollut.159(7): 1844-1851, 2011. ECOREF #171640	ECOTOX
Earthworm	Eisenia	andrei	63252	1-Naphthalenol methylcarbamate		20	<	mg/kg	20	<	Active ingredient	14	Day(s)	LC50	Not reported	Natural soil	Lima,M.P.R., A.M.V.M. Soares, and S. Loureiro. Combined Effects of Soil Moisture and Carbaryl to Earthworms and Plants: Simulation of Flood and Drought Scenarios. Environ. Pollut.159(7): 1844-1851, 2011. ECOREF #171640	ECOTOX
Earthworm	Eisenia	andrei	63252	1-Naphthalenol methylcarbamate		26.2		mg/kg	26.2		Active ingredient	14	Day(s)	LC50	Not reported	Natural soil	Lima,M.P.R., A.M.V.M. Soares, and S. Loureiro. Combined Effects of Soil Moisture and Carbaryl to Earthworms and Plants: Simulation of Flood and Drought Scenarios. Environ. Pollut.159(7): 1844-1851, 2011. ECOREF #171640	ECOTOX
Earthworm	Eisenia	andrei	63252	1-Naphthalenol methylcarbamate		54.74		mg/kg	54.74		Active ingredient	14	Day(s)	LC50	Not reported	Natural soil	Lima,M.P.R., A.M.V.M. Soares, and S. Loureiro. Combined Effects of Soil Moisture and Carbaryl to Earthworms and Plants: Simulation of Flood and Drought Scenarios. Environ. Pollut.159(7): 1844-1851, 2011. ECOREF #171640	ECOTOX
Earthworm	Eisenia	andrei	63252	1-Naphthalenol methylcarbamate		93.05		mg/kg	93.05		Active ingredient	14	Day(s)	LC50	Not reported	Natural soil	Lima,M.P.R., A.M.V.M. Soares, and S. Loureiro. Combined Effects of Soil Moisture and Carbaryl to Earthworms and Plants: Simulation of Flood and Drought Scenarios. Environ. Pollut.159(7): 1844-1851, 2011. ECOREF #171640	ECOTOX
Earthworm	Eisenia	andrei	63252	1-Naphthalenol methylcarbamate		100	>	mg/kg	100	>	Active ingredient	14	Day(s)	LC50	Not reported	Natural soil	Lima,M.P.R., A.M.V.M. Soares, and S. Loureiro. Combined Effects of Soil Moisture and Carbaryl to Earthworms and Plants: Simulation of Flood and Drought Scenarios. Environ. Pollut.159(7): 1844-1851, 2011. ECOREF #171640	ECOTOX
Earthworm	Eisenia	andrei	63252	1-Naphthalenol methylcarbamate		89.4		mg/kg	89.4		Active ingredient	14	Day(s)	LC50	Not reported	Natural soil	Lima,M.P.R., A.M.V.M. Soares, and S. Loureiro. Combined Effects of Soil Moisture and Carbaryl to Earthworms and Plants: Simulation of Flood and Drought Scenarios. Environ. Pollut.159(7): 1844-1851, 2011. ECOREF #171640	ECOTOX
Earthworm	Eisenia	fetida	63252	1-Naphthalenol methylcarbamate		106		mg/kg soil	106		Active ingredient	14	Day(s)	LC50	Adult	Artificial soil	Neuhauser,E.F., R.C. Loehr, M.R. Malecki, D.L. Milligan, and P.R. Durkin. The Toxicity of Selected Organic Chemicals to the Earthworm Eisenia fetida. J. Environ. Qual.14(3): 383-388, 1985. ECOREF #40495	ECOTOX
Earthworm	Eisenia	fetida	63252	1-Naphthalenol methylcarbamate		10	~	mg/kg	10	~	Formulation	14	Day(s)	LC50	Not reported	Artificial soil	Edwards,C.A.. Development of a Standardized Laboratory Method for Assessing the Toxicity of Chemical Substances to Earthworms. Rep.No.EUR-8714-EN, Commiss.Eur.Commun., Luxembourg:141 p., 1983. ECOREF #40546	ECOTOX
Earthworm	Eisenia	fetida	63252	1-Naphthalenol methylcarbamate		133.5		mg/kg dry soil	133.5		Active ingredient	14	Day(s)	LC50	Adult	Artificial soil	Wang,Y., S. Wu, L. Chen, C. Wu, R. Yu, Q. Wang, and X. Zhao. Toxicity Assessment of 45 Pesticides to the Epigeic Earthworm Eisenia fetida. Chemosphere88(4): 484-491, 2012. ECOREF #159988	ECOTOX
Earthworm	Eisenia	fetida	63252	1-Naphthalenol methylcarbamate		85.74		mg/kg	85.74		Active ingredient	14	Day(s)	LC50	Sexually mature	Artificial soil	Goats,G.C., and C.A. Edwards. The Prediction of Field Toxicity of Chemicals to Earthworms by Laboratory Methods. In: C.A.Edwards and E.F.Neuhauser (Eds.), Earthworms in Waste and Environmental Management, SPB Acad.Publ., The Hague, Netherlands:283-294, 1988. ECOREF #40416	ECOTOX
Earthworm	Eisenia	fetida	63252	1-Naphthalenol methylcarbamate		151		mg/kg soil	151		Active ingredient	14	Day(s)	LC50	Adult	Artificial soil	Heimbach,F.. Correlations Between Three Methods for Determining the Toxicity of Chemicals to Earthworms. Pestic. Sci.15:605-611, 1984. ECOREF #40492	ECOTOX
Earthworm	Eisenia	fetida	63252	1-Naphthalenol methylcarbamate		8.3		mg/kg soil	8.3		Formulation	14	Day(s)	LC50	Not reported	Artificial soil	Edwards,C.A., and J.E. Bater. The Use of Earthworms in Environmental Management. Soil Biol. Biochem.24(12): 1683-1689, 1992. ECOREF #40404	ECOTOX
Earthworm	Eisenia	fetida	63252	1-Naphthalenol methylcarbamate		43.114		mg/kg	43.114		Active ingredient	14	Day(s)	LC50	Sexually mature	Natural soil	Goats,G.C., and C.A. Edwards. The Prediction of Field Toxicity of Chemicals to Earthworms by Laboratory Methods. In: C.A.Edwards and E.F.Neuhauser (Eds.), Earthworms in Waste and Environmental Management, SPB Acad.Publ., The Hague, Netherlands:283-294, 1988. ECOREF #40416	ECOTOX
Earthworm	Eisenia	fetida	63252	1-Naphthalenol methylcarbamate		82.46		mg/kg	82.46		Formulation	14	Day(s)	LC50	Not reported	Artificial soil	Edwards,C.A.. Development of a Standardized Laboratory Method for Assessing the Toxicity of Chemical Substances to Earthworms. Rep.No.EUR-8714-EN, Commiss.Eur.Commun., Luxembourg:141 p., 1983. ECOREF #40546	ECOTOX
Earthworm	Eisenia	fetida	63252	1-Naphthalenol methylcarbamate		61.83		mg/kg	61.83		Formulation	14	Day(s)	LC50	Not reported	Artificial soil	Edwards,C.A.. Development of a Standardized Laboratory Method for Assessing the Toxicity of Chemical Substances to Earthworms. Rep.No.EUR-8714-EN, Commiss.Eur.Commun., Luxembourg:141 p., 1983. ECOREF #40546	ECOTOX
Earthworm	Eisenia	fetida	63252	1-Naphthalenol methylcarbamate		127.42		mg/kg dry soil	127.42		Active ingredient	14	Day(s)	LC50	Sexually mature	Artificial soil	Goats,G.C.. Assessment of the Effects of Toxic Chemicals upon Earthworms. Ph.D.Thesis, Queen Elizabeth College, London University, UK:572 p., 1985. ECOREF #49590	ECOTOX
Earthworm	Eisenia	fetida	63252	1-Naphthalenol methylcarbamate		99.03		mg/kg dry soil	99.03		Active ingredient	14	Day(s)	LC50	Sexually mature	Artificial soil	Goats,G.C.. Assessment of the Effects of Toxic Chemicals upon Earthworms. Ph.D.Thesis, Queen Elizabeth College, London University, UK:572 p., 1985. ECOREF #49590	ECOTOX
Earthworm	Eisenia	fetida	63252	1-Naphthalenol methylcarbamate		41.71		mg/kg dry soil	41.71		Active ingredient	14	Day(s)	LC50	Sexually mature	Natural soil	Goats,G.C.. Assessment of the Effects of Toxic Chemicals upon Earthworms. Ph.D.Thesis, Queen Elizabeth College, London University, UK:572 p., 1985. ECOREF #49590	ECOTOX
Earthworm	Eisenia	fetida	63252	1-Naphthalenol methylcarbamate		44.57		mg/kg dry soil	44.57		Active ingredient	14	Day(s)	LC50	Sexually mature	Natural soil	Goats,G.C.. Assessment of the Effects of Toxic Chemicals upon Earthworms. Ph.D.Thesis, Queen Elizabeth College, London University, UK:572 p., 1985. ECOREF #49590	ECOTOX
Earthworm	Eisenia	fetida	63252	1-Naphthalenol methylcarbamate		113.54		mg/kg dry soil	113.54		Active ingredient	14	Day(s)	LC50	Sexually mature	Artificial soil	Goats,G.C.. Assessment of the Effects of Toxic Chemicals upon Earthworms. Ph.D.Thesis, Queen Elizabeth College, London University, UK:572 p., 1985. ECOREF #49590	ECOTOX
Earthworm	Eisenia	fetida	63252	1-Naphthalenol methylcarbamate		64.75		mg/kg dry soil	64.75		Active ingredient	14	Day(s)	LC50	Sexually mature	Artificial soil	Goats,G.C.. Assessment of the Effects of Toxic Chemicals upon Earthworms. Ph.D.Thesis, Queen Elizabeth College, London University, UK:572 p., 1985. ECOREF #49590	ECOTOX
Earthworm	Eisenia	fetida	63252	1-Naphthalenol methylcarbamate		135.575		mg/kg dry soil	135.575		Active ingredient	14	Day(s)	LC50	Sexually mature	Artificial soil	Goats,G.C.. Assessment of the Effects of Toxic Chemicals upon Earthworms. Ph.D.Thesis, Queen Elizabeth College, London University, UK:572 p., 1985. ECOREF #49590	ECOTOX
Earthworm	Eisenia	fetida	63252	1-Naphthalenol methylcarbamate		130.18		mg/kg dry soil	130.18		Active ingredient	14	Day(s)	LC50	Sexually mature	Artificial soil	Goats,G.C.. Assessment of the Effects of Toxic Chemicals upon Earthworms. Ph.D.Thesis, Queen Elizabeth College, London University, UK:572 p., 1985. ECOREF #49590	ECOTOX
Earthworm	Eisenia	fetida	63252	1-Naphthalenol methylcarbamate		121.96		mg/kg dry soil	121.96		Active ingredient	14	Day(s)	LC50	Sexually mature	Artificial soil	Goats,G.C.. Assessment of the Effects of Toxic Chemicals upon Earthworms. Ph.D.Thesis, Queen Elizabeth College, London University, UK:572 p., 1985. ECOREF #49590	ECOTOX
Earthworm	Eisenia	fetida	63252	1-Naphthalenol methylcarbamate		90.29		mg/kg dry soil	90.29		Active ingredient	14	Day(s)	LC50	Sexually mature	Artificial soil	Goats,G.C.. Assessment of the Effects of Toxic Chemicals upon Earthworms. Ph.D.Thesis, Queen Elizabeth College, London University, UK:572 p., 1985. ECOREF #49590	ECOTOX
Earthworm	Eisenia	fetida	63252	1-Naphthalenol methylcarbamate		93.6		mg/kg dry soil	93.6		Active ingredient	14	Day(s)	LC50	Sexually mature	Artificial soil	Goats,G.C.. Assessment of the Effects of Toxic Chemicals upon Earthworms. Ph.D.Thesis, Queen Elizabeth College, London University, UK:572 p., 1985. ECOREF #49590	ECOTOX
Earthworm	Eisenia	fetida	63252	1-Naphthalenol methylcarbamate		77.82		mg/kg dry soil	77.82		Active ingredient	14	Day(s)	LC50	Sexually mature	Artificial soil	Goats,G.C.. Assessment of the Effects of Toxic Chemicals upon Earthworms. Ph.D.Thesis, Queen Elizabeth College, London University, UK:572 p., 1985. ECOREF #49590	ECOTOX
Earthworm	Eisenia	fetida	63252	1-Naphthalenol methylcarbamate		89.69		mg/kg dry soil	89.69		Active ingredient	14	Day(s)	LC50	Sexually mature	Artificial soil	Goats,G.C.. Assessment of the Effects of Toxic Chemicals upon Earthworms. Ph.D.Thesis, Queen Elizabeth College, London University, UK:572 p., 1985. ECOREF #49590	ECOTOX
Earthworm	Eisenia	fetida	63252	1-Naphthalenol methylcarbamate		78.67		mg/kg dry soil	78.67		Active ingredient	14	Day(s)	LC50	Sexually mature	Artificial soil	Goats,G.C.. Assessment of the Effects of Toxic Chemicals upon Earthworms. Ph.D.Thesis, Queen Elizabeth College, London University, UK:572 p., 1985. ECOREF #49590	ECOTOX
Earthworm	Eisenia	fetida	63252	1-Naphthalenol methylcarbamate		35.66		mg/kg dry soil	35.66		Active ingredient	14	Day(s)	LC50	Sexually mature	Artificial soil	Goats,G.C.. Assessment of the Effects of Toxic Chemicals upon Earthworms. Ph.D.Thesis, Queen Elizabeth College, London University, UK:572 p., 1985. ECOREF #49590	ECOTOX
Earthworm	Eisenia	fetida	63252	1-Naphthalenol methylcarbamate		8.41		mg/kg dry soil	8.41		Active ingredient	14	Day(s)	LC50	Sexually mature	Artificial soil	Goats,G.C.. Assessment of the Effects of Toxic Chemicals upon Earthworms. Ph.D.Thesis, Queen Elizabeth College, London University, UK:572 p., 1985. ECOREF #49590	ECOTOX
Earthworm	Eisenia	fetida	63252	1-Naphthalenol methylcarbamate		67.87		mg/kg dry soil	67.87		Active ingredient	14	Day(s)	LC50	Sexually mature	Artificial soil	Goats,G.C.. Assessment of the Effects of Toxic Chemicals upon Earthworms. Ph.D.Thesis, Queen Elizabeth College, London University, UK:572 p., 1985. ECOREF #49590	ECOTOX
Earthworm	Eisenia	fetida	63252	1-Naphthalenol methylcarbamate		39.81		mg/kg dry soil	39.81		Active ingredient	14	Day(s)	LC50	Sexually mature	Artificial soil	Goats,G.C.. Assessment of the Effects of Toxic Chemicals upon Earthworms. Ph.D.Thesis, Queen Elizabeth College, London University, UK:572 p., 1985. ECOREF #49590	ECOTOX
Earthworm	Eisenia	fetida	63252	1-Naphthalenol methylcarbamate		69.87		mg/kg dry soil	69.87		Active ingredient	14	Day(s)	LC50	Sexually mature	Artificial soil	Goats,G.C.. Assessment of the Effects of Toxic Chemicals upon Earthworms. Ph.D.Thesis, Queen Elizabeth College, London University, UK:572 p., 1985. ECOREF #49590	ECOTOX
Earthworm	Eisenia	fetida	63252	1-Naphthalenol methylcarbamate		57.94		mg/kg dry soil	57.94		Active ingredient	14	Day(s)	LC50	Sexually mature	Artificial soil	Goats,G.C.. Assessment of the Effects of Toxic Chemicals upon Earthworms. Ph.D.Thesis, Queen Elizabeth College, London University, UK:572 p., 1985. ECOREF #49590	ECOTOX
Earthworm	Eisenia	fetida	63252	1-Naphthalenol methylcarbamate		77.49		mg/kg dry soil	77.49		Active ingredient	14	Day(s)	LC50	Sexually mature	Artificial soil	Goats,G.C.. Assessment of the Effects of Toxic Chemicals upon Earthworms. Ph.D.Thesis, Queen Elizabeth College, London University, UK:572 p., 1985. ECOREF #49590	ECOTOX
Earthworm	Eisenia	fetida	63252	1-Naphthalenol methylcarbamate		67.87		mg/kg dry soil	67.87		Active ingredient	14	Day(s)	LC50	Sexually mature	Artificial soil	Goats,G.C.. Assessment of the Effects of Toxic Chemicals upon Earthworms. Ph.D.Thesis, Queen Elizabeth College, London University, UK:572 p., 1985. ECOREF #49590	ECOTOX
Earthworm	Eisenia	fetida	69727	2-Hydroxybenzoic acid		162.68		mg/kg dry soil	162.68		Active ingredient	14	Day(s)	LC50	Adult	Artificial soil	Pino,M.R., J. Val, A.M. Mainar, E. Zuriaga, C. Espanol, and E. Langa. Acute Toxicological Effects on the Earthworm Eisenia fetida of 18 Common Pharmaceuticals in Artificial Soil. Sci. Total Environ.518:225-237, 2015. ECOREF #182499	ECOTOX
Earthworm	Eisenia	fetida	76039	Trichloroacetic acid		1139.9		mg/kg soil	1139.9		Formulation	14	Day(s)	LC50	Not reported	Artificial soil	Edwards,C.A., and J.E. Bater. The Use of Earthworms in Environmental Management. Soil Biol. Biochem.24(12): 1683-1689, 1992. ECOREF #40404	ECOTOX
Earthworm	Eisenia	fetida	76039	Trichloroacetic acid		1000	~	mg/kg	1000	~	Formulation	14	Day(s)	LC50	Not reported	Artificial soil	Edwards,C.A.. Development of a Standardized Laboratory Method for Assessing the Toxicity of Chemical Substances to Earthworms. Rep.No.EUR-8714-EN, Commiss.Eur.Commun., Luxembourg:141 p., 1983. ECOREF #40546	ECOTOX
Earthworm	Eisenia	fetida	76039	Trichloroacetic acid		1139.9		mg/kg	1139.9		Formulation	14	Day(s)	LC50	Not reported	Artificial soil	Edwards,C.A.. Development of a Standardized Laboratory Method for Assessing the Toxicity of Chemical Substances to Earthworms. Rep.No.EUR-8714-EN, Commiss.Eur.Commun., Luxembourg:141 p., 1983. ECOREF #40546	ECOTOX
Earthworm	Eisenia	fetida	76039	Trichloroacetic acid		1109		mg/kg	1109		Formulation	14	Day(s)	LC50	Not reported	Artificial soil	Edwards,C.A.. Development of a Standardized Laboratory Method for Assessing the Toxicity of Chemical Substances to Earthworms. Rep.No.EUR-8714-EN, Commiss.Eur.Commun., Luxembourg:141 p., 1983. ECOREF #40546	ECOTOX
Earthworm	Eisenia	fetida	78875	1,2-Dichloropropane		4240		mg/kg soil	4240		Active ingredient	14	Day(s)	LC50	Adult	Artificial soil	Neuhauser,E.F., R.C. Loehr, M.R. Malecki, D.L. Milligan, and P.R. Durkin. The Toxicity of Selected Organic Chemicals to the Earthworm Eisenia fetida. J. Environ. Qual.14(3): 383-388, 1985. ECOREF #40495	ECOTOX
Earthworm	Eisenia	andrei	79072	2-Chloroacetamide		40.7		AI mg/kg dry soil	40.7		Active ingredient	14	Day(s)	LC50	Adult	Artificial soil	Nunes,M.E.T., M.A. Daam, and E.L.G. Espindola. Survival, Morphology and Reproduction of Eisenia andrei (Annelida, Oligochaeta) as Affected by Vertimec 18 EC (a.i. Abamectin) in Tests Performed Under Tropical Conditions. Appl. Soil Ecol.100:18-26, 2016. ECOREF #173915	ECOTOX
Earthworm	Eisenia	fetida	79072	2-Chloroacetamide		19.4		AI mg/kg dry soil	19.4		Active ingredient	14	Day(s)	LC50	Adult	Artificial soil	Sindermann,A.B., J.R. Porch, H.O. Krueger, and R.L. Van Hoven. PFOS: An Acute Toxicity Study with the Earthworm in an Artificial Soil Substrate. Project 454-111, Widlife International Ltd., Easton, MD:58 p., 2002. ECOREF #177116	ECOTOX
Earthworm	Eisenia	fetida	79072	2-Chloroacetamide		26		mg/kg soil	26		Active ingredient	14	Day(s)	LC50	Adult	Artificial soil	Neuhauser,E.F., R.C. Loehr, M.R. Malecki, D.L. Milligan, and P.R. Durkin. The Toxicity of Selected Organic Chemicals to the Earthworm Eisenia fetida. J. Environ. Qual.14(3): 383-388, 1985. ECOREF #40495	ECOTOX
Earthworm	Eisenia	fetida	79072	2-Chloroacetamide		38.5	~	mg/kg	38.5	~	Formulation	14	Day(s)	LC50	Adult	Artificial soil	Edwards,C.A.. Report of the Second Stage in Development of a Standardized Laboratory Method for Assessing the Toxicity of Chemical Substances to Earthworms. Contract No.XI/AL/82/430, Comm.Eur.Commun., Luxembourg9360:98 p., 1984. ECOREF #40547	ECOTOX
Earthworm	Eisenia	fetida	79072	2-Chloroacetamide		100	~	mg/kg	100	~	Formulation	14	Day(s)	LC50	Adult	Artificial soil	Edwards,C.A.. Report of the Second Stage in Development of a Standardized Laboratory Method for Assessing the Toxicity of Chemical Substances to Earthworms. Contract No.XI/AL/82/430, Comm.Eur.Commun., Luxembourg9360:98 p., 1984. ECOREF #40547	ECOTOX
Earthworm	Eisenia	fetida	79072	2-Chloroacetamide		38.5		mg/kg soil	38.5		Formulation	14	Day(s)	LC50	Not reported	Artificial soil	Edwards,C.A., and J.E. Bater. The Use of Earthworms in Environmental Management. Soil Biol. Biochem.24(12): 1683-1689, 1992. ECOREF #40404	ECOTOX
Earthworm	Eisenia	fetida	79072	2-Chloroacetamide		75		mg/kg soil	75		Formulation	14	Day(s)	LC50	Adult	Artificial soil	Heimbach,F.. Correlations Between Three Methods for Determining the Toxicity of Chemicals to Earthworms. Pestic. Sci.15:605-611, 1984. ECOREF #40492	ECOTOX
Earthworm	Eisenia	fetida	79072	2-Chloroacetamide		38		mg/kg	38		Formulation	14	Day(s)	LC50	Adult	Artificial soil	Edwards,C.A.. Report of the Second Stage in Development of a Standardized Laboratory Method for Assessing the Toxicity of Chemical Substances to Earthworms. Contract No.XI/AL/82/430, Comm.Eur.Commun., Luxembourg9360:98 p., 1984. ECOREF #40547	ECOTOX
Earthworm	Eisenia	fetida	79072	2-Chloroacetamide		38.5		mg/kg	38.5		Formulation	14	Day(s)	LC50	Adult	Artificial soil	Edwards,C.A.. Report of the Second Stage in Development of a Standardized Laboratory Method for Assessing the Toxicity of Chemical Substances to Earthworms. Contract No.XI/AL/82/430, Comm.Eur.Commun., Luxembourg9360:98 p., 1984. ECOREF #40547	ECOTOX
Earthworm	Eisenia	fetida	79072	2-Chloroacetamide		65.5		mg/kg	65.5		Formulation	14	Day(s)	LC50	Adult	Artificial soil	Edwards,C.A.. Report of the Second Stage in Development of a Standardized Laboratory Method for Assessing the Toxicity of Chemical Substances to Earthworms. Contract No.XI/AL/82/430, Comm.Eur.Commun., Luxembourg9360:98 p., 1984. ECOREF #40547	ECOTOX
Earthworm	Eisenia	fetida	79072	2-Chloroacetamide		74.4		mg/kg	74.4		Formulation	14	Day(s)	LC50	Adult	Artificial soil	Edwards,C.A.. Report of the Second Stage in Development of a Standardized Laboratory Method for Assessing the Toxicity of Chemical Substances to Earthworms. Contract No.XI/AL/82/430, Comm.Eur.Commun., Luxembourg9360:98 p., 1984. ECOREF #40547	ECOTOX
Earthworm	Eisenia	fetida	79072	2-Chloroacetamide		40		mg/kg	40		Active ingredient	14	Day(s)	LC50	Adult	Artificial soil	Van Gestel,C.A.M., and W.A. Van Dis. The Influence of Soil Characteristics on the Toxicity of Four Chemicals to the Earthworm Eisenia fetida andrei (Oligochaeta). Biol. Fertil. Soils6(3): 262-265, 1988. ECOREF #40550	ECOTOX
Earthworm	Eisenia	fetida	84662	1,2-Benzenedicarboxylic acid, 1,2-Diethyl ester		1516.19		mg/kg dry soil	1516.19		Formulation	14	Day(s)	LC50	Adult	Artificial soil	Feng,Q., L. Zhong, S. Xu, L. Qiu, and S. Wu. Biomarker Response of the Earthworm (Eisenia fetida) Exposed to Three Phthalic Acid Esters. Environ. Eng. Sci.33(2): 105-111, 2016. ECOREF #180595	ECOTOX
Earthworm	Eisenia	fetida	84742	1,2-Benzenedicarboxylic acid, 1,2-Dibutyl ester		2364.8		mg/kg soil	2364.8		Active ingredient	14	Day(s)	LC50	Adult	Artificial soil	Du,L., G.D. Li, M.M. Liu, Y.Q. Li, S.Z. Yin, J. Zhao, and X.Y. Zhang. Evaluation of DNA Damage and Antioxidant System Induced by di-n-Butyl Phthalates Exposure in Earthworms (Eisenia fetida). Ecotoxicol. Environ. Saf.115:75-82, 2015. ECOREF #170654	ECOTOX
Earthworm	Eisenia	fetida	84742	1,2-Benzenedicarboxylic acid, 1,2-Dibutyl ester		2364.8		mg/kg dry soil	2364.8		Active ingredient	14	Day(s)	LC50	Adult	Artificial soil	Du,L., G. Li, M. Liu, Y. Li, S. Yin, and J. Zhao. Biomarker Responses in Earthworms (Eisenia fetida) to Soils Contaminated with Di-n-Butyl Phthalates. Environ. Sci. Pollut. Res.22(6): 4660-4669, 2015. ECOREF #180567	ECOTOX
Earthworm	Eisenia	fetida	85018	Phenanthrene		293		mg/kg	293		Formulation	14	Day(s)	LC50	Adult	Artificial soil	Son,A.J., K.H. Shin, J.U. Lee, and K.W. Kim. Chemical and Ecotoxicity Assessment of PAH-Contaminated Soils Remediated by Enhanced Soil Flushing. Environ. Eng. Sci.20(3): 197-206, 2003. ECOREF #92383	ECOTOX
Earthworm	Eisenia	fetida	86306	N-Nitroso-N-phenylbenzenamine		151		mg/kg soil	151		Active ingredient	14	Day(s)	LC50	Adult	Artificial soil	Neuhauser,E.F., R.C. Loehr, M.R. Malecki, D.L. Milligan, and P.R. Durkin. The Toxicity of Selected Organic Chemicals to the Earthworm Eisenia fetida. J. Environ. Qual.14(3): 383-388, 1985. ECOREF #40495	ECOTOX
Earthworm	Eisenia	fetida	86737	9H-Fluorene		173		mg/kg soil	173		Active ingredient	14	Day(s)	LC50	Adult	Artificial soil	Neuhauser,E.F., R.C. Loehr, M.R. Malecki, D.L. Milligan, and P.R. Durkin. The Toxicity of Selected Organic Chemicals to the Earthworm Eisenia fetida. J. Environ. Qual.14(3): 383-388, 1985. ECOREF #40495	ECOTOX
Earthworm	Eisenia	andrei	87616	1,2,3-Trichlorobenzene		240		mg/kg soil	240		Active ingredient	14	Day(s)	LC50	Adult	Natural soil	Van Gestel,C.A.M., and W.C. Ma. An Approach to Quantitative Structure-Activity Relationships (QSARs) in Earthworm Toxicity Studies. Chemosphere21(8): 1023-1033, 1990. ECOREF #40496	ECOTOX
Earthworm	Eisenia	andrei	87616	1,2,3-Trichlorobenzene		133		mg/kg soil	133		Active ingredient	14	Day(s)	LC50	Adult	Artificial soil	Van Gestel,C.A.M., and W.C. Ma. An Approach to Quantitative Structure-Activity Relationships (QSARs) in Earthworm Toxicity Studies. Chemosphere21(8): 1023-1033, 1990. ECOREF #40496	ECOTOX
Earthworm	Eisenia	andrei	87616	1,2,3-Trichlorobenzene		547		mg/kg soil	547		Active ingredient	14	Day(s)	LC50	Adult	Natural soil	Van Gestel,C.A.M., and W.C. Ma. An Approach to Quantitative Structure-Activity Relationships (QSARs) in Earthworm Toxicity Studies. Chemosphere21(8): 1023-1033, 1990. ECOREF #40496	ECOTOX
Earthworm	Eisenia	andrei	87616	1,2,3-Trichlorobenzene		134		mg/kg soil	134		Active ingredient	14	Day(s)	LC50	Adult	Natural soil	Van Gestel,C.A.M., and W.C. Ma. An Approach to Quantitative Structure-Activity Relationships (QSARs) in Earthworm Toxicity Studies. Chemosphere21(8): 1023-1033, 1990. ECOREF #40496	ECOTOX
Earthworm	Lumbricus	rubellus	87616	1,2,3-Trichlorobenzene		115		mg/kg soil	115		Active ingredient	14	Day(s)	LC50	Adult	Natural soil	Van Gestel,C.A.M., and W.C. Ma. An Approach to Quantitative Structure-Activity Relationships (QSARs) in Earthworm Toxicity Studies. Chemosphere21(8): 1023-1033, 1990. ECOREF #40496	ECOTOX
Earthworm	Lumbricus	rubellus	87616	1,2,3-Trichlorobenzene		195		mg/kg soil	195		Active ingredient	14	Day(s)	LC50	Adult	Artificial soil	Van Gestel,C.A.M., and W.C. Ma. An Approach to Quantitative Structure-Activity Relationships (QSARs) in Earthworm Toxicity Studies. Chemosphere21(8): 1023-1033, 1990. ECOREF #40496	ECOTOX
Earthworm	Lumbricus	rubellus	87616	1,2,3-Trichlorobenzene		563		mg/kg soil	563		Active ingredient	14	Day(s)	LC50	Adult	Natural soil	Van Gestel,C.A.M., and W.C. Ma. An Approach to Quantitative Structure-Activity Relationships (QSARs) in Earthworm Toxicity Studies. Chemosphere21(8): 1023-1033, 1990. ECOREF #40496	ECOTOX
Earthworm	Lumbricus	rubellus	87616	1,2,3-Trichlorobenzene		200		mg/kg soil	200		Active ingredient	14	Day(s)	LC50	Adult	Natural soil	Van Gestel,C.A.M., and W.C. Ma. An Approach to Quantitative Structure-Activity Relationships (QSARs) in Earthworm Toxicity Studies. Chemosphere21(8): 1023-1033, 1990. ECOREF #40496	ECOTOX
Earthworm	Eisenia	andrei	87865	2,3,4,5,6-Pentachlorophenol		502		mg/kg soil	502		Active ingredient	14	Day(s)	LC50	Adult	Natural soil	Van Gestel,C.A.M., and W.C. Ma. An Approach to Quantitative Structure-Activity Relationships (QSARs) in Earthworm Toxicity Studies. Chemosphere21(8): 1023-1033, 1990. ECOREF #40496	ECOTOX
Earthworm	Eisenia	andrei	87865	2,3,4,5,6-Pentachlorophenol		84		mg/kg soil	84		Active ingredient	14	Day(s)	LC50	Adult	Natural soil	Van Gestel,C.A.M., and W.C. Ma. An Approach to Quantitative Structure-Activity Relationships (QSARs) in Earthworm Toxicity Studies. Chemosphere21(8): 1023-1033, 1990. ECOREF #40496	ECOTOX
Earthworm	Eisenia	andrei	87865	2,3,4,5,6-Pentachlorophenol		83		mg/kg soil	83		Active ingredient	14	Day(s)	LC50	Adult	Artificial soil	Van Gestel,C.A.M., and W.C. Ma. An Approach to Quantitative Structure-Activity Relationships (QSARs) in Earthworm Toxicity Studies. Chemosphere21(8): 1023-1033, 1990. ECOREF #40496	ECOTOX
Earthworm	Eisenia	andrei	87865	2,3,4,5,6-Pentachlorophenol		142		mg/kg soil	142		Active ingredient	14	Day(s)	LC50	Adult	Natural soil	Van Gestel,C.A.M., and W.C. Ma. An Approach to Quantitative Structure-Activity Relationships (QSARs) in Earthworm Toxicity Studies. Chemosphere21(8): 1023-1033, 1990. ECOREF #40496	ECOTOX
Earthworm	Eisenia	andrei	87865	2,3,4,5,6-Pentachlorophenol		48		mg/kg	48		Active ingredient	14	Day(s)	LC50	Juvenile	Artificial soil	Van Gestel,C.A.M., W.A. Van Dis, E.M. Dirven-Van Breemen, P.M. Sparenburg, and R. Baerselman. Influence of Cadmium, Copper, and Pentachlorophenol on Growth and Sexual Development of Eisenia andrei (Oligochaeta; Annelida). Biol. Fertil. Soils12:117-121, 1991. ECOREF #40488	ECOTOX
Earthworm	Lumbricus	rubellus	87865	2,3,4,5,6-Pentachlorophenol		1206		mg/kg soil	1206		Active ingredient	14	Day(s)	LC50	Adult	Natural soil	Van Gestel,C.A.M., and W.C. Ma. An Approach to Quantitative Structure-Activity Relationships (QSARs) in Earthworm Toxicity Studies. Chemosphere21(8): 1023-1033, 1990. ECOREF #40496	ECOTOX
Earthworm	Lumbricus	rubellus	87865	2,3,4,5,6-Pentachlorophenol		1013		mg/kg soil	1013		Active ingredient	14	Day(s)	LC50	Adult	Natural soil	Van Gestel,C.A.M., and W.C. Ma. An Approach to Quantitative Structure-Activity Relationships (QSARs) in Earthworm Toxicity Studies. Chemosphere21(8): 1023-1033, 1990. ECOREF #40496	ECOTOX
Earthworm	Lumbricus	rubellus	87865	2,3,4,5,6-Pentachlorophenol		2298		mg/kg soil	2298		Active ingredient	14	Day(s)	LC50	Adult	Natural soil	Van Gestel,C.A.M., and W.C. Ma. An Approach to Quantitative Structure-Activity Relationships (QSARs) in Earthworm Toxicity Studies. Chemosphere21(8): 1023-1033, 1990. ECOREF #40496	ECOTOX
Earthworm	Lumbricus	rubellus	87865	2,3,4,5,6-Pentachlorophenol		362		mg/kg soil	362		Active ingredient	14	Day(s)	LC50	Adult	Artificial soil	Van Gestel,C.A.M., and W.C. Ma. An Approach to Quantitative Structure-Activity Relationships (QSARs) in Earthworm Toxicity Studies. Chemosphere21(8): 1023-1033, 1990. ECOREF #40496	ECOTOX
Earthworm	Lumbricus	terrestris	87865	2,3,4,5,6-Pentachlorophenol		93		mg/kg soil	93		Formulation	14	Day(s)	LC50	Not reported	Natural soil	Lanno,R.P., G.L. Stephenson, and C.D. Wren. Applications of Toxicity Curves in Assessing the Toxicity of Diazinon and Pentachlorophenol to Lumbricus terrestris in Natural Soils. Soil Biol. Biochem.29(3/4): 689-692, 1997. ECOREF #40407	ECOTOX
Earthworm	Eisenia	fetida	87865	2,3,4,5,6-Pentachlorophenol		56		mg/kg	56		Formulation	14	Day(s)	LC50	Adult	Litter	Edwards,C.A.. Report of the Second Stage in Development of a Standardized Laboratory Method for Assessing the Toxicity of Chemical Substances to Earthworms. Contract No.XI/AL/82/430, Comm.Eur.Commun., Luxembourg9360:98 p., 1984. ECOREF #40547	ECOTOX
Earthworm	Eisenia	fetida	87865	2,3,4,5,6-Pentachlorophenol		75.1	~	mg/kg	75.1	~	Formulation	14	Day(s)	LC50	Adult	Artificial soil	Edwards,C.A.. Report of the Second Stage in Development of a Standardized Laboratory Method for Assessing the Toxicity of Chemical Substances to Earthworms. Contract No.XI/AL/82/430, Comm.Eur.Commun., Luxembourg9360:98 p., 1984. ECOREF #40547	ECOTOX
Earthworm	Eisenia	fetida	87865	2,3,4,5,6-Pentachlorophenol		75.1	~	mg/kg	75.1	~	Formulation	14	Day(s)	LC50	Adult	Artificial soil	Edwards,C.A.. Report of the Second Stage in Development of a Standardized Laboratory Method for Assessing the Toxicity of Chemical Substances to Earthworms. Contract No.XI/AL/82/430, Comm.Eur.Commun., Luxembourg9360:98 p., 1984. ECOREF #40547	ECOTOX
Earthworm	Eisenia	fetida	87865	2,3,4,5,6-Pentachlorophenol		75.1	~	mg/kg	75.1	~	Formulation	14	Day(s)	LC50	Adult	Artificial soil	Edwards,C.A.. Report of the Second Stage in Development of a Standardized Laboratory Method for Assessing the Toxicity of Chemical Substances to Earthworms. Contract No.XI/AL/82/430, Comm.Eur.Commun., Luxembourg9360:98 p., 1984. ECOREF #40547	ECOTOX
Earthworm	Eisenia	fetida	87865	2,3,4,5,6-Pentachlorophenol		68.87		mg/kg soil	68.87		Formulation	14	Day(s)	LC50	Not reported	Artificial soil	Edwards,C.A., and J.E. Bater. The Use of Earthworms in Environmental Management. Soil Biol. Biochem.24(12): 1683-1689, 1992. ECOREF #40404	ECOTOX
Earthworm	Eisenia	fetida	87865	2,3,4,5,6-Pentachlorophenol		45.53		mg/kg	45.53		Active ingredient	14	Day(s)	LC50	Sexually mature	Artificial soil	Goats,G.C., and C.A. Edwards. The Prediction of Field Toxicity of Chemicals to Earthworms by Laboratory Methods. In: C.A.Edwards and E.F.Neuhauser (Eds.), Earthworms in Waste and Environmental Management, SPB Acad.Publ., The Hague, Netherlands:283-294, 1988. ECOREF #40416	ECOTOX
Earthworm	Eisenia	fetida	87865	2,3,4,5,6-Pentachlorophenol		0.011		mg/kg	0.011		Active ingredient	14	Day(s)	LC50	Sexually mature	Natural soil	Goats,G.C., and C.A. Edwards. The Prediction of Field Toxicity of Chemicals to Earthworms by Laboratory Methods. In: C.A.Edwards and E.F.Neuhauser (Eds.), Earthworms in Waste and Environmental Management, SPB Acad.Publ., The Hague, Netherlands:283-294, 1988. ECOREF #40416	ECOTOX
Earthworm	Eisenia	fetida	87865	2,3,4,5,6-Pentachlorophenol		316		mg/kg soil	316		Formulation	14	Day(s)	LC50	Adult	Artificial soil	Heimbach,F.. Correlations Between Three Methods for Determining the Toxicity of Chemicals to Earthworms. Pestic. Sci.15:605-611, 1984. ECOREF #40492	ECOTOX
Earthworm	Eisenia	fetida	87865	2,3,4,5,6-Pentachlorophenol		98.5		mg/kg	98.5		Formulation	14	Day(s)	LC50	Adult	Litter	Edwards,C.A.. Report of the Second Stage in Development of a Standardized Laboratory Method for Assessing the Toxicity of Chemical Substances to Earthworms. Contract No.XI/AL/82/430, Comm.Eur.Commun., Luxembourg9360:98 p., 1984. ECOREF #40547	ECOTOX
Earthworm	Eisenia	fetida	87865	2,3,4,5,6-Pentachlorophenol		73		mg/kg	73		Formulation	14	Day(s)	LC50	Adult	Artificial soil	Edwards,C.A.. Report of the Second Stage in Development of a Standardized Laboratory Method for Assessing the Toxicity of Chemical Substances to Earthworms. Contract No.XI/AL/82/430, Comm.Eur.Commun., Luxembourg9360:98 p., 1984. ECOREF #40547	ECOTOX
Earthworm	Eisenia	fetida	87865	2,3,4,5,6-Pentachlorophenol		75.1		mg/kg	75.1		Formulation	14	Day(s)	LC50	Adult	Artificial soil	Edwards,C.A.. Report of the Second Stage in Development of a Standardized Laboratory Method for Assessing the Toxicity of Chemical Substances to Earthworms. Contract No.XI/AL/82/430, Comm.Eur.Commun., Luxembourg9360:98 p., 1984. ECOREF #40547	ECOTOX
Earthworm	Eisenia	fetida	87865	2,3,4,5,6-Pentachlorophenol		68.87		mg/kg	68.87		Formulation	14	Day(s)	LC50	Not reported	Artificial soil	Edwards,C.A.. Development of a Standardized Laboratory Method for Assessing the Toxicity of Chemical Substances to Earthworms. Rep.No.EUR-8714-EN, Commiss.Eur.Commun., Luxembourg:141 p., 1983. ECOREF #40546	ECOTOX
Earthworm	Eisenia	fetida	87865	2,3,4,5,6-Pentachlorophenol		52.6		mg/kg	52.6		Formulation	14	Day(s)	LC50	Not reported	Artificial soil	Edwards,C.A.. Development of a Standardized Laboratory Method for Assessing the Toxicity of Chemical Substances to Earthworms. Rep.No.EUR-8714-EN, Commiss.Eur.Commun., Luxembourg:141 p., 1983. ECOREF #40546	ECOTOX
Earthworm	Eisenia	fetida	87865	2,3,4,5,6-Pentachlorophenol		28.5		mg/kg	28.5		Active ingredient	14	Day(s)	LC50	Adult	Artificial soil	Van Gestel,C.A.M., and W.A. Van Dis. The Influence of Soil Characteristics on the Toxicity of Four Chemicals to the Earthworm Eisenia fetida andrei (Oligochaeta). Biol. Fertil. Soils6(3): 262-265, 1988. ECOREF #40550	ECOTOX
Earthworm	Eisenia	fetida	87865	2,3,4,5,6-Pentachlorophenol		52		mg/kg	52		Active ingredient	14	Day(s)	LC50	Adult	Natural soil	Van Gestel,C.A.M., and W.A. Van Dis. The Influence of Soil Characteristics on the Toxicity of Four Chemicals to the Earthworm Eisenia fetida andrei (Oligochaeta). Biol. Fertil. Soils6(3): 262-265, 1988. ECOREF #40550	ECOTOX
Earthworm	Eisenia	fetida	87865	2,3,4,5,6-Pentachlorophenol		16		mg/kg	16		Active ingredient	14	Day(s)	LC50	Adult	Natural soil	Van Gestel,C.A.M., and W.A. Van Dis. The Influence of Soil Characteristics on the Toxicity of Four Chemicals to the Earthworm Eisenia fetida andrei (Oligochaeta). Biol. Fertil. Soils6(3): 262-265, 1988. ECOREF #40550	ECOTOX
Earthworm	Eisenia	fetida	88062	2,4,6-Trichlorophenol		58		mg/kg soil	58		Active ingredient	14	Day(s)	LC50	Adult	Artificial soil	Neuhauser,E.F., R.C. Loehr, M.R. Malecki, D.L. Milligan, and P.R. Durkin. The Toxicity of Selected Organic Chemicals to the Earthworm Eisenia fetida. J. Environ. Qual.14(3): 383-388, 1985. ECOREF #40495	ECOTOX
Earthworm	Eisenia	fetida	94746	2-(4-Chloro-2-methylphenoxy)acetic acid		753		mg/kg dry soil	753		Formulation	14	Day(s)	LC50	Adult	Artificial soil	Kaczynska,A., and M. Cycon. Adaptation of Acute Toxicity Test for Earthworms to Studies of Plant Protection Products and Other Chemical Substances. Pestycydy1/2:105-111, 2004. ECOREF #100909	ECOTOX
Earthworm	Eisenia	andrei	95772	3,4-Dichlorophenol		134		mg/kg soil	134		Active ingredient	14	Day(s)	LC50	Adult	Natural soil	Van Gestel,C.A.M., and W.C. Ma. An Approach to Quantitative Structure-Activity Relationships (QSARs) in Earthworm Toxicity Studies. Chemosphere21(8): 1023-1033, 1990. ECOREF #40496	ECOTOX
Earthworm	Eisenia	andrei	95772	3,4-Dichlorophenol		172		mg/kg soil	172		Active ingredient	14	Day(s)	LC50	Adult	Artificial soil	Van Gestel,C.A.M., and W.C. Ma. An Approach to Quantitative Structure-Activity Relationships (QSARs) in Earthworm Toxicity Studies. Chemosphere21(8): 1023-1033, 1990. ECOREF #40496	ECOTOX
Earthworm	Eisenia	andrei	95772	3,4-Dichlorophenol		240		mg/kg soil	240		Active ingredient	14	Day(s)	LC50	Adult	Natural soil	Van Gestel,C.A.M., and W.C. Ma. An Approach to Quantitative Structure-Activity Relationships (QSARs) in Earthworm Toxicity Studies. Chemosphere21(8): 1023-1033, 1990. ECOREF #40496	ECOTOX
Earthworm	Lumbricus	rubellus	95772	3,4-Dichlorophenol		316		mg/kg soil	316		Active ingredient	14	Day(s)	LC50	Adult	Natural soil	Van Gestel,C.A.M., and W.C. Ma. An Approach to Quantitative Structure-Activity Relationships (QSARs) in Earthworm Toxicity Studies. Chemosphere21(8): 1023-1033, 1990. ECOREF #40496	ECOTOX
Earthworm	Lumbricus	rubellus	95772	3,4-Dichlorophenol		486		mg/kg soil	486		Active ingredient	14	Day(s)	LC50	Adult	Natural soil	Van Gestel,C.A.M., and W.C. Ma. An Approach to Quantitative Structure-Activity Relationships (QSARs) in Earthworm Toxicity Studies. Chemosphere21(8): 1023-1033, 1990. ECOREF #40496	ECOTOX
Earthworm	Lumbricus	rubellus	95772	3,4-Dichlorophenol		352		mg/kg soil	352		Active ingredient	14	Day(s)	LC50	Adult	Natural soil	Van Gestel,C.A.M., and W.C. Ma. An Approach to Quantitative Structure-Activity Relationships (QSARs) in Earthworm Toxicity Studies. Chemosphere21(8): 1023-1033, 1990. ECOREF #40496	ECOTOX
Earthworm	Lumbricus	rubellus	95772	3,4-Dichlorophenol		322		mg/kg soil	322		Active ingredient	14	Day(s)	LC50	Adult	Artificial soil	Van Gestel,C.A.M., and W.C. Ma. An Approach to Quantitative Structure-Activity Relationships (QSARs) in Earthworm Toxicity Studies. Chemosphere21(8): 1023-1033, 1990. ECOREF #40496	ECOTOX
Earthworm	Lumbricus	rubellus	95772	3,4-Dichlorophenol		680		mg/kg soil	680		Active ingredient	14	Day(s)	LC50	Adult	Natural soil	Van Gestel,C.A.M., and W.C. Ma. An Approach to Quantitative Structure-Activity Relationships (QSARs) in Earthworm Toxicity Studies. Chemosphere21(8): 1023-1033, 1990. ECOREF #40496	ECOTOX
Earthworm	Eisenia	andrei	95954	2,4,5-Trichlorophenol		76		mg/kg soil	76		Active ingredient	14	Day(s)	LC50	Adult	Natural soil	Van Gestel,C.A.M., and W.C. Ma. An Approach to Quantitative Structure-Activity Relationships (QSARs) in Earthworm Toxicity Studies. Chemosphere21(8): 1023-1033, 1990. ECOREF #40496	ECOTOX
Earthworm	Eisenia	andrei	95954	2,4,5-Trichlorophenol		46		mg/kg soil	46		Active ingredient	14	Day(s)	LC50	Adult	Natural soil	Van Gestel,C.A.M., and W.C. Ma. An Approach to Quantitative Structure-Activity Relationships (QSARs) in Earthworm Toxicity Studies. Chemosphere21(8): 1023-1033, 1990. ECOREF #40496	ECOTOX
Earthworm	Eisenia	andrei	95954	2,4,5-Trichlorophenol		164		mg/kg soil	164		Active ingredient	14	Day(s)	LC50	Adult	Natural soil	Van Gestel,C.A.M., and W.C. Ma. An Approach to Quantitative Structure-Activity Relationships (QSARs) in Earthworm Toxicity Studies. Chemosphere21(8): 1023-1033, 1990. ECOREF #40496	ECOTOX
Earthworm	Eisenia	andrei	95954	2,4,5-Trichlorophenol		63		mg/kg soil	63		Active ingredient	14	Day(s)	LC50	Adult	Artificial soil	Van Gestel,C.A.M., and W.C. Ma. An Approach to Quantitative Structure-Activity Relationships (QSARs) in Earthworm Toxicity Studies. Chemosphere21(8): 1023-1033, 1990. ECOREF #40496	ECOTOX
Earthworm	Lumbricus	rubellus	95954	2,4,5-Trichlorophenol		235		mg/kg soil	235		Active ingredient	14	Day(s)	LC50	Adult	Natural soil	Van Gestel,C.A.M., and W.C. Ma. An Approach to Quantitative Structure-Activity Relationships (QSARs) in Earthworm Toxicity Studies. Chemosphere21(8): 1023-1033, 1990. ECOREF #40496	ECOTOX
Earthworm	Lumbricus	rubellus	95954	2,4,5-Trichlorophenol		875		mg/kg soil	875		Active ingredient	14	Day(s)	LC50	Adult	Natural soil	Van Gestel,C.A.M., and W.C. Ma. An Approach to Quantitative Structure-Activity Relationships (QSARs) in Earthworm Toxicity Studies. Chemosphere21(8): 1023-1033, 1990. ECOREF #40496	ECOTOX
Earthworm	Lumbricus	rubellus	95954	2,4,5-Trichlorophenol		362		mg/kg soil	362		Active ingredient	14	Day(s)	LC50	Adult	Artificial soil	Van Gestel,C.A.M., and W.C. Ma. An Approach to Quantitative Structure-Activity Relationships (QSARs) in Earthworm Toxicity Studies. Chemosphere21(8): 1023-1033, 1990. ECOREF #40496	ECOTOX
Earthworm	Eisenia	fetida	100027	4-Nitrophenol		38		mg/kg soil	38		Active ingredient	14	Day(s)	LC50	Adult	Artificial soil	Neuhauser,E.F., R.C. Loehr, M.R. Malecki, D.L. Milligan, and P.R. Durkin. The Toxicity of Selected Organic Chemicals to the Earthworm Eisenia fetida. J. Environ. Qual.14(3): 383-388, 1985. ECOREF #40495	ECOTOX
Earthworm	Eisenia	fetida	100425	Ethenylbenzene		120		mg/kg soil	120		Active ingredient	14	Day(s)	LC50	Not reported	Artificial soil	Cushman,J.R., G.A. Rausina, G. Cruzan, J. Gilbert, E. Williams, M.C. Harrass, J.V. Sousa, A.E. Putt, N.A. Garvey, J.P. . Ecotoxicity Hazard Assessment of Styrene. Ecotoxicol. Environ. Saf.37:173-180, 1997. ECOREF #18326	ECOTOX
Earthworm	Eisenia	fetida	103902	N-(4-Hydroxyphenyl)acetamide		693.5		mg/kg dry soil	693.5		Active ingredient	14	Day(s)	LC50	Adult	Artificial soil	Pino,M.R., J. Val, A.M. Mainar, E. Zuriaga, C. Espanol, and E. Langa. Acute Toxicological Effects on the Earthworm Eisenia fetida of 18 Common Pharmaceuticals in Artificial Soil. Sci. Total Environ.518:225-237, 2015. ECOREF #182499	ECOTOX
Earthworm	Eisenia	andrei	106467	1,4-Dichlorobenzene		229		mg/kg	229		Active ingredient	14	Day(s)	LC50	Adult	Artificial soil	Van Gestel,C.A.M., W.C. Ma, and C.E. Smit. Development of QSARs in Terrestrial Ecotoxicology: Earthworm Toxicity and Soil Sorption of Chlorophenols, Chlorobenzenes and Dichloroaniline. Sci. Total Environ.109/110:589-604, 1991. ECOREF #40464	ECOTOX
Earthworm	Eisenia	andrei	106467	1,4-Dichlorobenzene		128		mg/kg	128		Active ingredient	14	Day(s)	LC50	Adult	Natural soil	Van Gestel,C.A.M., W.C. Ma, and C.E. Smit. Development of QSARs in Terrestrial Ecotoxicology: Earthworm Toxicity and Soil Sorption of Chlorophenols, Chlorobenzenes and Dichloroaniline. Sci. Total Environ.109/110:589-604, 1991. ECOREF #40464	ECOTOX
Earthworm	Lumbricus	rubellus	106467	1,4-Dichlorobenzene		184		mg/kg	184		Active ingredient	14	Day(s)	LC50	Adult	Natural soil	Van Gestel,C.A.M., W.C. Ma, and C.E. Smit. Development of QSARs in Terrestrial Ecotoxicology: Earthworm Toxicity and Soil Sorption of Chlorophenols, Chlorobenzenes and Dichloroaniline. Sci. Total Environ.109/110:589-604, 1991. ECOREF #40464	ECOTOX
Earthworm	Lumbricus	rubellus	106467	1,4-Dichlorobenzene		615		mg/kg	615		Active ingredient	14	Day(s)	LC50	Adult	Artificial soil	Van Gestel,C.A.M., W.C. Ma, and C.E. Smit. Development of QSARs in Terrestrial Ecotoxicology: Earthworm Toxicity and Soil Sorption of Chlorophenols, Chlorobenzenes and Dichloroaniline. Sci. Total Environ.109/110:589-604, 1991. ECOREF #40464	ECOTOX
Earthworm	Eisenia	andrei	108430	3-Chlorophenol		130		mg/kg soil	130		Active ingredient	14	Day(s)	LC50	Adult	Artificial soil	Van Gestel,C.A.M., and W.C. Ma. An Approach to Quantitative Structure-Activity Relationships (QSARs) in Earthworm Toxicity Studies. Chemosphere21(8): 1023-1033, 1990. ECOREF #40496	ECOTOX
Earthworm	Eisenia	andrei	108430	3-Chlorophenol		423		mg/kg soil	423		Active ingredient	14	Day(s)	LC50	Adult	Natural soil	Van Gestel,C.A.M., and W.C. Ma. An Approach to Quantitative Structure-Activity Relationships (QSARs) in Earthworm Toxicity Studies. Chemosphere21(8): 1023-1033, 1990. ECOREF #40496	ECOTOX
Earthworm	Eisenia	andrei	108430	3-Chlorophenol		134		mg/kg soil	134		Active ingredient	14	Day(s)	LC50	Adult	Natural soil	Van Gestel,C.A.M., and W.C. Ma. An Approach to Quantitative Structure-Activity Relationships (QSARs) in Earthworm Toxicity Studies. Chemosphere21(8): 1023-1033, 1990. ECOREF #40496	ECOTOX
Earthworm	Eisenia	andrei	108430	3-Chlorophenol		75		mg/kg soil	75		Active ingredient	14	Day(s)	LC50	Adult	Natural soil	Van Gestel,C.A.M., and W.C. Ma. An Approach to Quantitative Structure-Activity Relationships (QSARs) in Earthworm Toxicity Studies. Chemosphere21(8): 1023-1033, 1990. ECOREF #40496	ECOTOX
Earthworm	Lumbricus	rubellus	108430	3-Chlorophenol		633		mg/kg soil	633		Active ingredient	14	Day(s)	LC50	Adult	Natural soil	Van Gestel,C.A.M., and W.C. Ma. An Approach to Quantitative Structure-Activity Relationships (QSARs) in Earthworm Toxicity Studies. Chemosphere21(8): 1023-1033, 1990. ECOREF #40496	ECOTOX
Earthworm	Lumbricus	rubellus	108430	3-Chlorophenol		150		mg/kg soil	150		Active ingredient	14	Day(s)	LC50	Adult	Natural soil	Van Gestel,C.A.M., and W.C. Ma. An Approach to Quantitative Structure-Activity Relationships (QSARs) in Earthworm Toxicity Studies. Chemosphere21(8): 1023-1033, 1990. ECOREF #40496	ECOTOX
Earthworm	Lumbricus	rubellus	108430	3-Chlorophenol		342		mg/kg soil	342		Active ingredient	14	Day(s)	LC50	Adult	Natural soil	Van Gestel,C.A.M., and W.C. Ma. An Approach to Quantitative Structure-Activity Relationships (QSARs) in Earthworm Toxicity Studies. Chemosphere21(8): 1023-1033, 1990. ECOREF #40496	ECOTOX
Earthworm	Lumbricus	rubellus	108430	3-Chlorophenol		247		mg/kg soil	247		Active ingredient	14	Day(s)	LC50	Adult	Artificial soil	Van Gestel,C.A.M., and W.C. Ma. An Approach to Quantitative Structure-Activity Relationships (QSARs) in Earthworm Toxicity Studies. Chemosphere21(8): 1023-1033, 1990. ECOREF #40496	ECOTOX
Earthworm	Eisenia	andrei	108907	Chlorobenzene		240		mg/kg	240		Formulation	14	Day(s)	LC50	Adult	Natural soil	Van Gestel,C.A.M., W.C. Ma, and C.E. Smit. Development of QSARs in Terrestrial Ecotoxicology: Earthworm Toxicity and Soil Sorption of Chlorophenols, Chlorobenzenes and Dichloroaniline. Sci. Total Environ.109/110:589-604, 1991. ECOREF #40464	ECOTOX
Earthworm	Eisenia	andrei	108907	Chlorobenzene		446		mg/kg	446		Formulation	14	Day(s)	LC50	Adult	Artificial soil	Van Gestel,C.A.M., W.C. Ma, and C.E. Smit. Development of QSARs in Terrestrial Ecotoxicology: Earthworm Toxicity and Soil Sorption of Chlorophenols, Chlorobenzenes and Dichloroaniline. Sci. Total Environ.109/110:589-604, 1991. ECOREF #40464	ECOTOX
Earthworm	Lumbricus	rubellus	108907	Chlorobenzene		1107		mg/kg	1107		Formulation	14	Day(s)	LC50	Adult	Artificial soil	Van Gestel,C.A.M., W.C. Ma, and C.E. Smit. Development of QSARs in Terrestrial Ecotoxicology: Earthworm Toxicity and Soil Sorption of Chlorophenols, Chlorobenzenes and Dichloroaniline. Sci. Total Environ.109/110:589-604, 1991. ECOREF #40464	ECOTOX
Earthworm	Lumbricus	rubellus	108907	Chlorobenzene		547		mg/kg	547		Formulation	14	Day(s)	LC50	Adult	Natural soil	Van Gestel,C.A.M., W.C. Ma, and C.E. Smit. Development of QSARs in Terrestrial Ecotoxicology: Earthworm Toxicity and Soil Sorption of Chlorophenols, Chlorobenzenes and Dichloroaniline. Sci. Total Environ.109/110:589-604, 1991. ECOREF #40464	ECOTOX
Earthworm	Eisenia	fetida	108952	Phenol		401		mg/kg soil	401		Active ingredient	14	Day(s)	LC50	Adult	Artificial soil	Neuhauser,E.F., R.C. Loehr, M.R. Malecki, D.L. Milligan, and P.R. Durkin. The Toxicity of Selected Organic Chemicals to the Earthworm Eisenia fetida. J. Environ. Qual.14(3): 383-388, 1985. ECOREF #40495	ECOTOX
Earthworm	Eisenia	fetida	110758	(2-Chloroethoxy)ethene		740		mg/kg soil	740		Active ingredient	14	Day(s)	LC50	Adult	Artificial soil	Neuhauser,E.F., R.C. Loehr, M.R. Malecki, D.L. Milligan, and P.R. Durkin. The Toxicity of Selected Organic Chemicals to the Earthworm Eisenia fetida. J. Environ. Qual.14(3): 383-388, 1985. ECOREF #40495	ECOTOX
Earthworm	Eisenia	andrei	114261	2-(1-Methylethoxy)phenol, 1-(N-Methylcarbamate)		27		AI mg/kg soil	27		Active ingredient	14	Day(s)	LC50	Adult	Artificial soil	Heimbach,F.. Comparison of Laboratory Methods, Using Eisenia foetida and Lumbricus terrestris, for the Assessment of the Hazard of Chemicals to Earthworms. J. Plant Dis. Prot.92(2): 186-193, 1985. ECOREF #40544	ECOTOX
Earthworm	Lumbricus	terrestris	114261	2-(1-Methylethoxy)phenol, 1-(N-Methylcarbamate)		36		mg/kg dry soil	36		Formulation	14	Day(s)	LC50	Adult	Artificial soil	Kula,H.. Comparison of Laboratory and Field Testing for the Assessment of Pesticide Side Effects on Earthworms. Acta Zool. Fenn.196:338-341, 1995. ECOREF #40089	ECOTOX
Earthworm	Lumbricus	terrestris	114261	2-(1-Methylethoxy)phenol, 1-(N-Methylcarbamate)		25.8		mg/kg dry soil	25.8		Formulation	14	Day(s)	LC50	Mature	Natural soil	Haque,A., and W. Ebing. Toxicity Determination of Pesticides to Earthworms in the Soil Substrate. J. Plant Dis. Prot.90(4): 395-408, 1983. ECOREF #40493	ECOTOX
Earthworm	Eisenia	fetida	114261	2-(1-Methylethoxy)phenol, 1-(N-Methylcarbamate)		291		mg/kg dry soil	291		Formulation	14	Day(s)	LC50	Adult	Artificial soil	Kula,H.. Species-Specific Sensitivity Differences of Earthworms to Pesticides in Laboratory Tests. In: M.H.Donker, H.Eijasackers, and F.Heimbach (Eds.), Ecotoxicology of Soil Organisms, SETAC Special Publication Series, Lewis Publishing, Boca Raton, FL:241-250, 1993. ECOREF #51241	ECOTOX
Earthworm	Eisenia	fetida	114261	2-(1-Methylethoxy)phenol, 1-(N-Methylcarbamate)		153		mg/kg dry soil	153		Formulation	14	Day(s)	LC50	Juvenile	Artificial soil	Kula,H.. Species-Specific Sensitivity Differences of Earthworms to Pesticides in Laboratory Tests. In: M.H.Donker, H.Eijasackers, and F.Heimbach (Eds.), Ecotoxicology of Soil Organisms, SETAC Special Publication Series, Lewis Publishing, Boca Raton, FL:241-250, 1993. ECOREF #51241	ECOTOX
Earthworm	Eisenia	fetida	114261	2-(1-Methylethoxy)phenol, 1-(N-Methylcarbamate)		153		mg/kg dry soil	153		Formulation	14	Day(s)	LC50	Juvenile	Artificial soil	Kula,H.. Comparison of Laboratory and Field Testing for the Assessment of Pesticide Side Effects on Earthworms. Acta Zool. Fenn.196:338-341, 1995. ECOREF #40089	ECOTOX
Earthworm	Eisenia	fetida	114261	2-(1-Methylethoxy)phenol, 1-(N-Methylcarbamate)		291		mg/kg dry soil	291		Formulation	14	Day(s)	LC50	Adult	Artificial soil	Kula,H.. Comparison of Laboratory and Field Testing for the Assessment of Pesticide Side Effects on Earthworms. Acta Zool. Fenn.196:338-341, 1995. ECOREF #40089	ECOTOX
Earthworm	Eisenia	fetida	114261	2-(1-Methylethoxy)phenol, 1-(N-Methylcarbamate)		291		mg/kg dry soil	291		Formulation	14	Day(s)	LC50	Not reported	Artificial soil	Kula,H., and C. Kokta. Side Effects of Selected Pesticides on Earthworms Under Laboratory and Field Conditions. Soil Biol. Biochem.24(12): 1711-1714, 1992. ECOREF #111562	ECOTOX
Earthworm	Eisenia	andrei	115297	6,7,8,9,10,10-Hexachloro-1,5,5a,6,9,9a-hexahydro-6,9-methano-2,4,3-benzodioxathiepin 3-oxide		9.4		AI mg/kg soil	9.4		Active ingredient	14	Day(s)	LC50	Adult	Artificial soil	Heimbach,F.. Comparison of Laboratory Methods, Using Eisenia foetida and Lumbricus terrestris, for the Assessment of the Hazard of Chemicals to Earthworms. J. Plant Dis. Prot.92(2): 186-193, 1985. ECOREF #40544	ECOTOX
Earthworm	Lumbricus	terrestris	115297	6,7,8,9,10,10-Hexachloro-1,5,5a,6,9,9a-hexahydro-6,9-methano-2,4,3-benzodioxathiepin 3-oxide		23.9		mg/kg dry soil	23.9		Formulation	14	Day(s)	LC50	Mature	Natural soil	Haque,A., and W. Ebing. Toxicity Determination of Pesticides to Earthworms in the Soil Substrate. J. Plant Dis. Prot.90(4): 395-408, 1983. ECOREF #40493	ECOTOX
Earthworm	Eisenia	fetida	115297	6,7,8,9,10,10-Hexachloro-1,5,5a,6,9,9a-hexahydro-6,9-methano-2,4,3-benzodioxathiepin 3-oxide		3		mg/kg soil	3		Formulation	14	Day(s)	LC50	Adult	Artificial soil	Heimbach,F.. Correlations Between Three Methods for Determining the Toxicity of Chemicals to Earthworms. Pestic. Sci.15:605-611, 1984. ECOREF #40492	ECOTOX
Earthworm	Eisenia	andrei	116063	2-Methyl-2-(methylthio)propanol O-[(methylamino)carbonyl]oxime		8		AI mg/kg soil	8		Active ingredient	14	Day(s)	LC50	Adult	Artificial soil	Heimbach,F.. Comparison of Laboratory Methods, Using Eisenia foetida and Lumbricus terrestris, for the Assessment of the Hazard of Chemicals to Earthworms. J. Plant Dis. Prot.92(2): 186-193, 1985. ECOREF #40544	ECOTOX
Earthworm	Lumbricus	terrestris	116063	2-Methyl-2-(methylthio)propanol O-[(methylamino)carbonyl]oxime		529.8		mg/kg dry soil	529.8		Formulation	14	Day(s)	LC50	Mature	Natural soil	Haque,A., and W. Ebing. Toxicity Determination of Pesticides to Earthworms in the Soil Substrate. J. Plant Dis. Prot.90(4): 395-408, 1983. ECOREF #40493	ECOTOX
Earthworm	Eisenia	fetida	116063	2-Methyl-2-(methylthio)propanol O-[(methylamino)carbonyl]oxime		65.3		mg/kg dry soil	65.3		Formulation	14	Day(s)	LC50	Mature	Artificial soil	Haque,A., and W. Ebing. Toxicity Determination of Pesticides to Earthworms in the Soil Substrate. J. Plant Dis. Prot.90(4): 395-408, 1983. ECOREF #40493	ECOTOX
Earthworm	Eisenia	andrei	118967	2-Methyl-1,3,5-trinitrobenzene		222.4		mg/kg soil	222.4		Formulation	14	Day(s)	LC50	Adult	Natural soil	Robidoux,P.Y., J. Hawari, S. Thiboutot, G. Ampleman, and G.I. Sunahara. Acute Toxicity of 2,4,6-Trinitrotoluene in Earthworm (Eisenia andrei). Ecotoxicol. Environ. Saf.44(3): 311-321, 1999. ECOREF #44556	ECOTOX
Earthworm	Eisenia	andrei	118967	2-Methyl-1,3,5-trinitrobenzene		364.9		mg/kg soil	364.9		Formulation	14	Day(s)	LC50	Adult	Artificial soil	Robidoux,P.Y., J. Hawari, S. Thiboutot, G. Ampleman, and G.I. Sunahara. Acute Toxicity of 2,4,6-Trinitrotoluene in Earthworm (Eisenia andrei). Ecotoxicol. Environ. Saf.44(3): 311-321, 1999. ECOREF #44556	ECOTOX
Earthworm	Eisenia	andrei	118967	2-Methyl-1,3,5-trinitrobenzene		143		mg/kg soil	143		Active ingredient	14	Day(s)	LC50	Adult	Natural soil	Renoux,A.Y., M. Sarrazin, J. Hawari, and G.I. Sunahara. Transformation of 2,4,6-Trinitrotoluene in the Soil in the Presence of the Earthworm Eisenia andrei. Environ. Toxicol. Chem.19(6): 1473-1480, 2000. ECOREF #45350	ECOTOX
Earthworm	Eisenia	fetida	118967	2-Methyl-1,3,5-trinitrobenzene		325		ug/g soil	325		Formulation	14	Day(s)	LC50	Not reported	Natural soil	Phillips,C.T., R.T. Checkai, and R.S. Wentsel. Toxicity of Selected Munitions and Munition-Contaminated Soil on the Earthworm (Eisenia foetida). Edgewood Res., Dev.& Eng.Ctr., Aberdeen Proving Ground, MD:22-, 1993. ECOREF #44382	ECOTOX
Earthworm	Eisenia	fetida	119120	Phosphorothioic acid, O-(1,6-Dihydro-6-oxo-1-phenyl-3-pyridazinyl) O,O-diethyl ester		243.7		mg/kg	243.7		Active ingredient	14	Day(s)	LC50	Adult	Artificial soil	Wang,Y., T. Cang, X. Zhao, R. Yu, L. Chen, C. Wu, and Q. Wang. Comparative Acute Toxicity of Twenty-Four Insecticides to Earthworm, Eisenia fetida. Ecotoxicol. Environ. Saf.79:122-128, 2012. ECOREF #163184	ECOTOX
Earthworm	Eisenia	fetida	119120	Phosphorothioic acid, O-(1,6-Dihydro-6-oxo-1-phenyl-3-pyridazinyl) O,O-diethyl ester		270.6		mg/kg dry soil	270.6		Active ingredient	14	Day(s)	LC50	Adult	Artificial soil	Wang,Y., S. Wu, L. Chen, C. Wu, R. Yu, Q. Wang, and X. Zhao. Toxicity Assessment of 45 Pesticides to the Epigeic Earthworm Eisenia fetida. Chemosphere88(4): 484-491, 2012. ECOREF #159988	ECOTOX
Earthworm	Eisenia	fetida	120821	1,2,4-Trichlorobenzene		511.875		mg/kg dry soil	511.875		Formulation	14	Day(s)	LC50	Adult	Natural soil	Wu,S., Y. Wang, Y. Hu, and W. Zhong. Single and Binary Toxic Effects of Copper, Lead, and 1,2,4-Trichlorobenzene on Eisenia fetida in Microcosms. Environ. Eng. Sci.30(7): 365-373, 2013. ECOREF #169416	ECOTOX
Earthworm	Eisenia	fetida	121755	2-[(Dimethoxyphosphinothioyl)thio]butanedioic acid 1,4-diethyl ester		351.7		mg/kg dry soil	351.7		Active ingredient	14	Day(s)	LC50	Adult	Artificial soil	Wang,Y., S. Wu, L. Chen, C. Wu, R. Yu, Q. Wang, and X. Zhao. Toxicity Assessment of 45 Pesticides to the Epigeic Earthworm Eisenia fetida. Chemosphere88(4): 484-491, 2012. ECOREF #159988	ECOTOX
Earthworm	Eisenia	fetida	131113	1,2-Benzenedicarboxylic acid, 1,2-Dimethyl ester		3160		mg/kg soil	3160		Active ingredient	14	Day(s)	LC50	Adult	Artificial soil	Neuhauser,E.F., R.C. Loehr, M.R. Malecki, D.L. Milligan, and P.R. Durkin. The Toxicity of Selected Organic Chemicals to the Earthworm Eisenia fetida. J. Environ. Qual.14(3): 383-388, 1985. ECOREF #40495	ECOTOX
Earthworm	Eisenia	fetida	131113	1,2-Benzenedicarboxylic acid, 1,2-Dimethyl ester		1560.12		mg/kg dry soil	1560.12		Formulation	14	Day(s)	LC50	Adult	Artificial soil	Feng,Q., L. Zhong, S. Xu, L. Qiu, and S. Wu. Biomarker Response of the Earthworm (Eisenia fetida) Exposed to Three Phthalic Acid Esters. Environ. Eng. Sci.33(2): 105-111, 2016. ECOREF #180595	ECOTOX
Earthworm	Eisenia	andrei	133062	3a,4,7,7a-Tetrahydro-2-[(trichloromethyl)thio]-1H-isoindole-1,3-(2H)-dione		612		AI mg/kg soil	612		Active ingredient	14	Day(s)	LC50	Adult	Artificial soil	Heimbach,F.. Comparison of Laboratory Methods, Using Eisenia foetida and Lumbricus terrestris, for the Assessment of the Hazard of Chemicals to Earthworms. J. Plant Dis. Prot.92(2): 186-193, 1985. ECOREF #40544	ECOTOX
Earthworm	Eisenia	andrei	133062	3a,4,7,7a-Tetrahydro-2-[(trichloromethyl)thio]-1H-isoindole-1,3-(2H)-dione		1000	>	AI mg/kg dry soil	1000	>	Active ingredient	14	Day(s)	LC50	Adult	Artificial soil	Alves,P.R.L., E.J.B.N. Cardoso, A.M. Martines, J.P. Sousa, and A. Pasini. Earthworm Ecotoxicological Assessments of Pesticides Used to Treat Seeds Under Tropical Conditions. Chemosphere90(11): 2674-2682, 2013. ECOREF #169033	ECOTOX
Earthworm	Lumbricus	terrestris	133062	3a,4,7,7a-Tetrahydro-2-[(trichloromethyl)thio]-1H-isoindole-1,3-(2H)-dione		286		mg/kg dry soil	286		Formulation	14	Day(s)	LC50	Mature	Natural soil	Haque,A., and W. Ebing. Toxicity Determination of Pesticides to Earthworms in the Soil Substrate. J. Plant Dis. Prot.90(4): 395-408, 1983. ECOREF #40493	ECOTOX
Earthworm	Eisenia	fetida	133062	3a,4,7,7a-Tetrahydro-2-[(trichloromethyl)thio]-1H-isoindole-1,3-(2H)-dione		691		mg/kg soil	691		Formulation	14	Day(s)	LC50	Adult	Artificial soil	Heimbach,F.. Correlations Between Three Methods for Determining the Toxicity of Chemicals to Earthworms. Pestic. Sci.15:605-611, 1984. ECOREF #40492	ECOTOX
Earthworm	Lumbricus	terrestris	133073	2-[(Trichloromethyl)thio]-1H-isoindole-1,3(2H)dione		612.5		mg/kg dry soil	612.5		Formulation	14	Day(s)	LC50	Mature	Natural soil	Haque,A., and W. Ebing. Toxicity Determination of Pesticides to Earthworms in the Soil Substrate. J. Plant Dis. Prot.90(4): 395-408, 1983. ECOREF #40493	ECOTOX
Earthworm	Eisenia	fetida	133073	2-[(Trichloromethyl)thio]-1H-isoindole-1,3(2H)dione		451.7		mg/kg dry soil	451.7		Formulation	14	Day(s)	LC50	Mature	Artificial soil	Haque,A., and W. Ebing. Toxicity Determination of Pesticides to Earthworms in the Soil Substrate. J. Plant Dis. Prot.90(4): 395-408, 1983. ECOREF #40493	ECOTOX
Earthworm	Lumbricus	terrestris	333415	O,O-Diethyl O-[6-methyl-2-(1-methylethyl)-4-pyrimidinyl] ester phosphorothioic acid		33		mg/kg soil	33		Formulation	14	Day(s)	LC50	Not reported	Natural soil	Lanno,R.P., G.L. Stephenson, and C.D. Wren. Applications of Toxicity Curves in Assessing the Toxicity of Diazinon and Pentachlorophenol to Lumbricus terrestris in Natural Soils. Soil Biol. Biochem.29(3/4): 689-692, 1997. ECOREF #40407	ECOTOX
Earthworm	Lumbricus	terrestris	333415	O,O-Diethyl O-[6-methyl-2-(1-methylethyl)-4-pyrimidinyl] ester phosphorothioic acid		59		mg/kg soil	59		Formulation	14	Day(s)	LC50	Not reported	Natural soil	Lanno,R.P., G.L. Stephenson, and C.D. Wren. Applications of Toxicity Curves in Assessing the Toxicity of Diazinon and Pentachlorophenol to Lumbricus terrestris in Natural Soils. Soil Biol. Biochem.29(3/4): 689-692, 1997. ECOREF #40407	ECOTOX
Earthworm	Lumbricus	terrestris	333415	O,O-Diethyl O-[6-methyl-2-(1-methylethyl)-4-pyrimidinyl] ester phosphorothioic acid		233		mg/kg soil	233		Formulation	14	Day(s)	LC50	Not reported	Natural soil	Lanno,R.P., G.L. Stephenson, and C.D. Wren. Applications of Toxicity Curves in Assessing the Toxicity of Diazinon and Pentachlorophenol to Lumbricus terrestris in Natural Soils. Soil Biol. Biochem.29(3/4): 689-692, 1997. ECOREF #40407	ECOTOX
Earthworm	Eisenia	fetida	333415	O,O-Diethyl O-[6-methyl-2-(1-methylethyl)-4-pyrimidinyl] ester phosphorothioic acid		337.2		mg/kg dry soil	337.2		Formulation	14	Day(s)	LC50	Adult	Artificial soil	Kaczynska,A., and M. Cycon. Adaptation of Acute Toxicity Test for Earthworms to Studies of Plant Protection Products and Other Chemical Substances. Pestycydy1/2:105-111, 2004. ECOREF #100909	ECOTOX
Earthworm	Eisenia	fetida	335671	2,2,3,3,4,4,5,5,6,6,7,7,8,8,8-Pentadecafluorooctanoic acid		811.42		mg/kg dry soil	811.42		Active ingredient	14	Day(s)	LC50	Mature	Natural soil	Yuan,Z., J. Zhang, L. Zhao, J. Li, and H. Liu. Effects of Perfluorooctanoic Acid and Perfluorooctane Sulfonate on Acute Toxicity, Superoxide Dismutase, and Cellulase Activity in the Earthworm Eisenia fetida. Environ. Sci. Pollut. Res. Int.24(22): 18188-18194, 2017. ECOREF #177158	ECOTOX
Earthworm	Eisenia	fetida	335671	2,2,3,3,4,4,5,5,6,6,7,7,8,8,8-Pentadecafluorooctanoic acid		1000.8		mg/kg dry wt	1000.8		Formulation	14	Day(s)	LC50	Not reported	Artificial soil	Joung,K.E., E.H. Jo, H.M. Kim, K. Choi, and J. Yoon. Toxicological Effects of PFOS and PFOA on Earthworm, Eisenia fetida. Environ. Health Toxicol.25(3): 181-186, 2010. ECOREF #184060	ECOTOX
Earthworm	Eisenia	fetida	335671	2,2,3,3,4,4,5,5,6,6,7,7,8,8,8-Pentadecafluorooctanoic acid		759.6		mg/kg dry wt	759.6		Active ingredient	14	Day(s)	LC50	Mature	Artificial soil	Zheng,X.Q., Y.J. Shi, Y.L. Lu, and X.B. Xu. Growth Inhibition and DNA Damage in the Earthworm (Eisenia fetida) Exposed to Perfluorooctane Sulphonate and Perfluorooctanoic Acid. Chem. Ecol.32(2): 103-116, 2016. ECOREF #176944	ECOTOX
Earthworm	Eisenia	fetida	525666	1-[(1-Methylethyl)amino]-3-(1-naphthalenyloxy)-2-propanol		3298.63		mg/kg dry soil	3298.63		Active ingredient	14	Day(s)	LC50	Adult	Artificial soil	Pino,M.R., J. Val, A.M. Mainar, E. Zuriaga, C. Espanol, and E. Langa. Acute Toxicological Effects on the Earthworm Eisenia fetida of 18 Common Pharmaceuticals in Artificial Soil. Sci. Total Environ.518:225-237, 2015. ECOREF #182499	ECOTOX
Earthworm	Eisenia	andrei	527208	2,3,4,5,6-Pentachlorobenzenamine		1014		mg/kg dry soil	1014		Active ingredient	14	Day(s)	LC50	Not reported	Natural soil	Van Gestel,C.A.M., and W.C. Ma. Development of QSAR_s in Soil Ecotoxicology: Earthworm Toxicity and Soil Sorption of Chlorophenols, Chlorobenzenes and Chlororoanilines. Water Air Soil Pollut.69(3/4): 265-276, 1993. ECOREF #55091	ECOTOX
Earthworm	Eisenia	andrei	527208	2,3,4,5,6-Pentachlorobenzenamine		3200	>	mg/kg dry soil	3200	>	Active ingredient	14	Day(s)	LC50	Not reported	Artificial soil	Van Gestel,C.A.M., and W.C. Ma. Development of QSAR_s in Soil Ecotoxicology: Earthworm Toxicity and Soil Sorption of Chlorophenols, Chlorobenzenes and Chlororoanilines. Water Air Soil Pollut.69(3/4): 265-276, 1993. ECOREF #55091	ECOTOX
Earthworm	Lumbricus	rubellus	527208	2,3,4,5,6-Pentachlorobenzenamine		825		mg/kg dry soil	825		Active ingredient	14	Day(s)	LC50	Not reported	Natural soil	Van Gestel,C.A.M., and W.C. Ma. Development of QSAR_s in Soil Ecotoxicology: Earthworm Toxicity and Soil Sorption of Chlorophenols, Chlorobenzenes and Chlororoanilines. Water Air Soil Pollut.69(3/4): 265-276, 1993. ECOREF #55091	ECOTOX
Earthworm	Lumbricus	rubellus	527208	2,3,4,5,6-Pentachlorobenzenamine		825		mg/kg dry soil	825		Active ingredient	14	Day(s)	LC50	Not reported	Artificial soil	Van Gestel,C.A.M., and W.C. Ma. Development of QSAR_s in Soil Ecotoxicology: Earthworm Toxicity and Soil Sorption of Chlorophenols, Chlorobenzenes and Chlororoanilines. Water Air Soil Pollut.69(3/4): 265-276, 1993. ECOREF #55091	ECOTOX
Earthworm	Eisenia	andrei	554007	2,4-Dichlorobenzenamine		285		mg/kg soil	285		Active ingredient	14	Day(s)	LC50	Adult	Natural soil	Van Gestel,C.A.M., and W.C. Ma. An Approach to Quantitative Structure-Activity Relationships (QSARs) in Earthworm Toxicity Studies. Chemosphere21(8): 1023-1033, 1990. ECOREF #40496	ECOTOX
Earthworm	Eisenia	andrei	554007	2,4-Dichlorobenzenamine		824		mg/kg soil	824		Active ingredient	14	Day(s)	LC50	Adult	Natural soil	Van Gestel,C.A.M., and W.C. Ma. An Approach to Quantitative Structure-Activity Relationships (QSARs) in Earthworm Toxicity Studies. Chemosphere21(8): 1023-1033, 1990. ECOREF #40496	ECOTOX
Earthworm	Eisenia	andrei	554007	2,4-Dichlorobenzenamine		142		mg/kg soil	142		Active ingredient	14	Day(s)	LC50	Adult	Natural soil	Van Gestel,C.A.M., and W.C. Ma. An Approach to Quantitative Structure-Activity Relationships (QSARs) in Earthworm Toxicity Studies. Chemosphere21(8): 1023-1033, 1990. ECOREF #40496	ECOTOX
Earthworm	Eisenia	andrei	554007	2,4-Dichlorobenzenamine		319		mg/kg soil	319		Active ingredient	14	Day(s)	LC50	Adult	Artificial soil	Van Gestel,C.A.M., and W.C. Ma. An Approach to Quantitative Structure-Activity Relationships (QSARs) in Earthworm Toxicity Studies. Chemosphere21(8): 1023-1033, 1990. ECOREF #40496	ECOTOX
Earthworm	Lumbricus	rubellus	554007	2,4-Dichlorobenzenamine		580		mg/kg soil	580		Active ingredient	14	Day(s)	LC50	Adult	Natural soil	Van Gestel,C.A.M., and W.C. Ma. An Approach to Quantitative Structure-Activity Relationships (QSARs) in Earthworm Toxicity Studies. Chemosphere21(8): 1023-1033, 1990. ECOREF #40496	ECOTOX
Earthworm	Lumbricus	rubellus	554007	2,4-Dichlorobenzenamine		190		mg/kg soil	190		Active ingredient	14	Day(s)	LC50	Adult	Artificial soil	Van Gestel,C.A.M., and W.C. Ma. An Approach to Quantitative Structure-Activity Relationships (QSARs) in Earthworm Toxicity Studies. Chemosphere21(8): 1023-1033, 1990. ECOREF #40496	ECOTOX
Earthworm	Lumbricus	rubellus	554007	2,4-Dichlorobenzenamine		304		mg/kg soil	304		Active ingredient	14	Day(s)	LC50	Adult	Natural soil	Van Gestel,C.A.M., and W.C. Ma. An Approach to Quantitative Structure-Activity Relationships (QSARs) in Earthworm Toxicity Studies. Chemosphere21(8): 1023-1033, 1990. ECOREF #40496	ECOTOX
Earthworm	Lumbricus	rubellus	554007	2,4-Dichlorobenzenamine		201		mg/kg soil	201		Active ingredient	14	Day(s)	LC50	Adult	Natural soil	Van Gestel,C.A.M., and W.C. Ma. An Approach to Quantitative Structure-Activity Relationships (QSARs) in Earthworm Toxicity Studies. Chemosphere21(8): 1023-1033, 1990. ECOREF #40496	ECOTOX
Earthworm	Eisenia	andrei	608935	1,2,3,4,5-Pentachlorobenzene		134		mg/kg	134		Active ingredient	14	Day(s)	LC50	Adult	Natural soil	Van Gestel,C.A.M., W.C. Ma, and C.E. Smit. Development of QSARs in Terrestrial Ecotoxicology: Earthworm Toxicity and Soil Sorption of Chlorophenols, Chlorobenzenes and Dichloroaniline. Sci. Total Environ.109/110:589-604, 1991. ECOREF #40464	ECOTOX
Earthworm	Eisenia	andrei	608935	1,2,3,4,5-Pentachlorobenzene		238		mg/kg	238		Active ingredient	14	Day(s)	LC50	Adult	Artificial soil	Van Gestel,C.A.M., W.C. Ma, and C.E. Smit. Development of QSARs in Terrestrial Ecotoxicology: Earthworm Toxicity and Soil Sorption of Chlorophenols, Chlorobenzenes and Dichloroaniline. Sci. Total Environ.109/110:589-604, 1991. ECOREF #40464	ECOTOX
Earthworm	Lumbricus	rubellus	608935	1,2,3,4,5-Pentachlorobenzene		115		mg/kg	115		Active ingredient	14	Day(s)	LC50	Adult	Natural soil	Van Gestel,C.A.M., W.C. Ma, and C.E. Smit. Development of QSARs in Terrestrial Ecotoxicology: Earthworm Toxicity and Soil Sorption of Chlorophenols, Chlorobenzenes and Dichloroaniline. Sci. Total Environ.109/110:589-604, 1991. ECOREF #40464	ECOTOX
Earthworm	Lumbricus	rubellus	608935	1,2,3,4,5-Pentachlorobenzene		201		mg/kg	201		Active ingredient	14	Day(s)	LC50	Adult	Artificial soil	Van Gestel,C.A.M., W.C. Ma, and C.E. Smit. Development of QSARs in Terrestrial Ecotoxicology: Earthworm Toxicity and Soil Sorption of Chlorophenols, Chlorobenzenes and Dichloroaniline. Sci. Total Environ.109/110:589-604, 1991. ECOREF #40464	ECOTOX
Earthworm	Eisenia	andrei	634662	1,2,3,4-Tetrachlorobenzene		75		mg/kg	75		Active ingredient	14	Day(s)	LC50	Adult	Natural soil	Van Gestel,C.A.M., W.C. Ma, and C.E. Smit. Development of QSARs in Terrestrial Ecotoxicology: Earthworm Toxicity and Soil Sorption of Chlorophenols, Chlorobenzenes and Dichloroaniline. Sci. Total Environ.109/110:589-604, 1991. ECOREF #40464	ECOTOX
Earthworm	Eisenia	andrei	634662	1,2,3,4-Tetrachlorobenzene		223		mg/kg	223		Active ingredient	14	Day(s)	LC50	Adult	Artificial soil	Van Gestel,C.A.M., W.C. Ma, and C.E. Smit. Development of QSARs in Terrestrial Ecotoxicology: Earthworm Toxicity and Soil Sorption of Chlorophenols, Chlorobenzenes and Dichloroaniline. Sci. Total Environ.109/110:589-604, 1991. ECOREF #40464	ECOTOX
Earthworm	Lumbricus	rubellus	634662	1,2,3,4-Tetrachlorobenzene		112		mg/kg	112		Active ingredient	14	Day(s)	LC50	Adult	Natural soil	Van Gestel,C.A.M., W.C. Ma, and C.E. Smit. Development of QSARs in Terrestrial Ecotoxicology: Earthworm Toxicity and Soil Sorption of Chlorophenols, Chlorobenzenes and Dichloroaniline. Sci. Total Environ.109/110:589-604, 1991. ECOREF #40464	ECOTOX
Earthworm	Lumbricus	rubellus	634662	1,2,3,4-Tetrachlorobenzene		201		mg/kg	201		Active ingredient	14	Day(s)	LC50	Adult	Artificial soil	Van Gestel,C.A.M., W.C. Ma, and C.E. Smit. Development of QSARs in Terrestrial Ecotoxicology: Earthworm Toxicity and Soil Sorption of Chlorophenols, Chlorobenzenes and Dichloroaniline. Sci. Total Environ.109/110:589-604, 1991. ECOREF #40464	ECOTOX
Earthworm	Eisenia	fetida	723466	4-Amino-N-(5-methyl-3-isoxazolyl)benzenesulfonamide		4000	>	mg/kg dry soil	4000	>	Active ingredient	14	Day(s)	LC50	Adult	Artificial soil	Pino,M.R., J. Val, A.M. Mainar, E. Zuriaga, C. Espanol, and E. Langa. Acute Toxicological Effects on the Earthworm Eisenia fetida of 18 Common Pharmaceuticals in Artificial Soil. Sci. Total Environ.518:225-237, 2015. ECOREF #182499	ECOTOX
Earthworm	Eisenia	fetida	738705	5-((3,4,5-trimethoxyphenyl)methyl)-2,4-pyrimidinediamine		2000	>	mg/kg dry soil	2000	>	Active ingredient	14	Day(s)	LC50	Adult	Artificial soil	Pino,M.R., J. Val, A.M. Mainar, E. Zuriaga, C. Espanol, and E. Langa. Acute Toxicological Effects on the Earthworm Eisenia fetida of 18 Common Pharmaceuticals in Artificial Soil. Sci. Total Environ.518:225-237, 2015. ECOREF #182499	ECOTOX
Earthworm	Eisenia	fetida	886500	N2-(1,1-Dimethylethyl)-N4-ethyl-6-(methylthio)-1,3,5-triazine-2,4-diamine		106.6		mg/kg dry soil	106.6		Active ingredient	14	Day(s)	LC50	Adult	Artificial soil	Wang,Y., S. Wu, L. Chen, C. Wu, R. Yu, Q. Wang, and X. Zhao. Toxicity Assessment of 45 Pesticides to the Epigeic Earthworm Eisenia fetida. Chemosphere88(4): 484-491, 2012. ECOREF #159988	ECOTOX
Earthworm	Eisenia	fetida	934327	1H-Benzimidazol-2-amine		27.7		mg/kg dry soil	27.7		Active ingredient	14	Day(s)	LC50	Adult	Artificial soil	Huan,Z., J. Luo, Z. Xu, and D. Xie. Acute Toxicity and Genotoxicity of Carbendazim, Main Impurities and Metabolite to Earthworms (Eisenia foetida). Bull. Environ. Contam. Toxicol.96(1): 62-69, 2016. ECOREF #177447	ECOTOX
Earthworm	Eisenia	andrei	950378	Phosphorodithioic acid S-[(5-methoxy-2-oxo-1,3,4-thiadiazol-3(2H)yl)methyl] O,O-dimethyl ester		4.8		AI mg/kg soil	4.8		Active ingredient	14	Day(s)	LC50	Adult	Artificial soil	Heimbach,F.. Comparison of Laboratory Methods, Using Eisenia foetida and Lumbricus terrestris, for the Assessment of the Hazard of Chemicals to Earthworms. J. Plant Dis. Prot.92(2): 186-193, 1985. ECOREF #40544	ECOTOX
Earthworm	Lumbricus	terrestris	950378	Phosphorodithioic acid S-[(5-methoxy-2-oxo-1,3,4-thiadiazol-3(2H)yl)methyl] O,O-dimethyl ester		18.9		mg/kg soil	18.9		Formulation	14	Day(s)	LC50	Mature	Natural soil	Haque,A., and W. Ebing. Toxicity Determination of Pesticides to Earthworms in the Soil Substrate. J. Plant Dis. Prot.90(4): 395-408, 1983. ECOREF #40493	ECOTOX
Earthworm	Lumbricus	terrestris	999815	2-Chloro-N,N,N-trimethylethanaminium chloride (1:1)		1000	>	mg/kg dry soil	1000	>	Formulation	14	Day(s)	LC50	Mature	Natural soil	Haque,A., and W. Ebing. Toxicity Determination of Pesticides to Earthworms in the Soil Substrate. J. Plant Dis. Prot.90(4): 395-408, 1983. ECOREF #40493	ECOTOX
Earthworm	Eisenia	fetida	999815	2-Chloro-N,N,N-trimethylethanaminium chloride (1:1)		1000	>	mg/kg dry soil	1000	>	Formulation	14	Day(s)	LC50	Mature	Artificial soil	Haque,A., and W. Ebing. Toxicity Determination of Pesticides to Earthworms in the Soil Substrate. J. Plant Dis. Prot.90(4): 395-408, 1983. ECOREF #40493	ECOTOX
Earthworm	Eisenia	fetida	1071836	N-(Phosphonomethyl)glycine		327.8		mg/kg dry soil	327.8		Active ingredient	14	Day(s)	LC50	Adult	Artificial soil	Wang,Y., S. Wu, L. Chen, C. Wu, R. Yu, Q. Wang, and X. Zhao. Toxicity Assessment of 45 Pesticides to the Epigeic Earthworm Eisenia fetida. Chemosphere88(4): 484-491, 2012. ECOREF #159988	ECOTOX
Earthworm	Eisenia	fetida	1129415	Methylcarbamic acid 3-methylphenyl ester		93.8		mg/kg	93.8		Active ingredient	14	Day(s)	LC50	Adult	Artificial soil	Wang,Y., T. Cang, X. Zhao, R. Yu, L. Chen, C. Wu, and Q. Wang. Comparative Acute Toxicity of Twenty-Four Insecticides to Earthworm, Eisenia fetida. Ecotoxicol. Environ. Saf.79:122-128, 2012. ECOREF #163184	ECOTOX
Earthworm	Eisenia	fetida	1163195	1,1_-Oxybis[2,3,4,5,6-pentabromobenzene]		9964		mg/kg dry soil	9964		Active ingredient	14	Day(s)	LC50	Mature	Natural soil	Li,J., W. Zhang, L. Chen, J. Liang, and K. Lin. Biological Effects of Decabromodiphenyl Ether (BDE209) and Pb on Earthworm (Eisenia fetida) in a Soil System. Environ. Pollut.207:220-225, 2015. ECOREF #177047	ECOTOX
Earthworm	Eisenia	fetida	1222055	1,3,4,6,7,8-Hexahydro-4,6,6,7,8,8-hexamethylcyclopenta[g]-2-benzopyran		392.4		mg/kg	392.4		Active ingredient	14	Day(s)	LC50	Adult	Natural soil	Chen,C., S. Xue, Q. Zhou, and X. Xie. Multilevel Ecotoxicity Assessment of Polycyclic Musk in the Earthworm Eisenia fetida Using Traditional and Molecular Endpoints. Ecotoxicology20(8): 1949-1958, 2011. ECOREF #176302	ECOTOX
Earthworm	Eisenia	fetida	1222055	1,3,4,6,7,8-Hexahydro-4,6,6,7,8,8-hexamethylcyclopenta[g]-2-benzopyran		188.36		mg/kg soil	188.36		Active ingredient	14	Day(s)	LC50	Not reported	Natural soil	Wang,X., Z. Liu, W. Wang, C. Zhang, and L. Chen. Derivation of Predicted No Effect Concentration (PNEC) for HHCB to Terrestrial Species (Plants and Invertebrates). Sci. Total Environ.508:122-127, 2015. ECOREF #178873	ECOTOX
Earthworm	Eisenia	andrei	1332407	Copper chloride oxide hydrate		900	~	AI mg/kg soil	900	~	Total	14	Day(s)	LC50	Adult	Artificial soil	Heimbach,F.. Comparison of Laboratory Methods, Using Eisenia foetida and Lumbricus terrestris, for the Assessment of the Hazard of Chemicals to Earthworms. J. Plant Dis. Prot.92(2): 186-193, 1985. ECOREF #40544	ECOTOX
Earthworm	Lumbricus	terrestris	1332407	Copper chloride oxide hydrate		218		mg/kg dry soil	218		Not reported	14	Day(s)	LC50	Mature	Natural soil	Haque,A., and W. Ebing. Toxicity Determination of Pesticides to Earthworms in the Soil Substrate. J. Plant Dis. Prot.90(4): 395-408, 1983. ECOREF #40493	ECOTOX
Earthworm	Lumbricus	terrestris	1563662	2,3-Dihydro-2,2-dimethyl-7-benzofuranol 7-(N-methylcarbamate)		93.9		mg/kg dry soil	93.9		Formulation	14	Day(s)	LC50	Mature	Natural soil	Haque,A., and W. Ebing. Toxicity Determination of Pesticides to Earthworms in the Soil Substrate. J. Plant Dis. Prot.90(4): 395-408, 1983. ECOREF #40493	ECOTOX
Earthworm	Eisenia	fetida	1563662	2,3-Dihydro-2,2-dimethyl-7-benzofuranol 7-(N-methylcarbamate)		566.2		mg/kg dry soil	566.2		Formulation	14	Day(s)	LC50	Mature	Artificial soil	Haque,A., and W. Ebing. Toxicity Determination of Pesticides to Earthworms in the Soil Substrate. J. Plant Dis. Prot.90(4): 395-408, 1983. ECOREF #40493	ECOTOX
Earthworm	Eisenia	fetida	1582098	2,6-Dinitro-N,N-dipropyl-4-(trifluoromethyl)benzenamine		499.1		mg/kg dry soil	499.1		Active ingredient	14	Day(s)	LC50	Adult	Artificial soil	Wang,Y., S. Wu, L. Chen, C. Wu, R. Yu, Q. Wang, and X. Zhao. Toxicity Assessment of 45 Pesticides to the Epigeic Earthworm Eisenia fetida. Chemosphere88(4): 484-491, 2012. ECOREF #159988	ECOTOX
Earthworm	Eisenia	fetida	1702176	3,6-Dichloro-2-pyridinecarboxylic acid		1000	>	mg/kg dry soil	1000	>	Formulation	14	Day(s)	LC50	Adult	Artificial soil	Kaczynska,A., and M. Cycon. Adaptation of Acute Toxicity Test for Earthworms to Studies of Plant Protection Products and Other Chemical Substances. Pestycydy1/2:105-111, 2004. ECOREF #100909	ECOTOX
Earthworm	Lumbricus	terrestris	1746812	N_-(4-Chlorophenyl)-N-methoxy-N-methylurea		606.7		mg/kg dry soil	606.7		Formulation	14	Day(s)	LC50	Mature	Natural soil	Haque,A., and W. Ebing. Toxicity Determination of Pesticides to Earthworms in the Soil Substrate. J. Plant Dis. Prot.90(4): 395-408, 1983. ECOREF #40493	ECOTOX
Earthworm	Eisenia	fetida	1763231	1,1,2,2,3,3,4,4,5,5,6,6,7,7,8,8,8-Heptadecafluoro-1-octanesulfonic acid		365.4		mg/kg dry wt	365.4		Formulation	14	Day(s)	LC50	Not reported	Artificial soil	Joung,K.E., E.H. Jo, H.M. Kim, K. Choi, and J. Yoon. Toxicological Effects of PFOS and PFOA on Earthworm, Eisenia fetida. Environ. Health Toxicol.25(3): 181-186, 2010. ECOREF #184060	ECOTOX
Earthworm	Eisenia	fetida	1897456	2,4,5,6-Tetrachloro-1,3-benzenedicarbonitrile		343.2		mg/kg dry soil	343.2		Formulation	14	Day(s)	LC50	Adult	Artificial soil	Kaczynska,A., and M. Cycon. Adaptation of Acute Toxicity Test for Earthworms to Studies of Plant Protection Products and Other Chemical Substances. Pestycydy1/2:105-111, 2004. ECOREF #100909	ECOTOX
Earthworm	Lumbricus	terrestris	1910425	1,1_-Dimethyl-4,4_-bipyridinium chloride (1:2)		1000	>	mg/kg dry soil	1000	>	Formulation	14	Day(s)	LC50	Mature	Natural soil	Haque,A., and W. Ebing. Toxicity Determination of Pesticides to Earthworms in the Soil Substrate. J. Plant Dis. Prot.90(4): 395-408, 1983. ECOREF #40493	ECOTOX
Earthworm	Eisenia	fetida	1910425	1,1_-Dimethyl-4,4_-bipyridinium chloride (1:2)		1000	>	mg/kg dry soil	1000	>	Formulation	14	Day(s)	LC50	Mature	Artificial soil	Haque,A., and W. Ebing. Toxicity Determination of Pesticides to Earthworms in the Soil Substrate. J. Plant Dis. Prot.90(4): 395-408, 1983. ECOREF #40493	ECOTOX
Earthworm	Lumbricus	terrestris	1912249	6-Chloro-N-ethyl-N_-(1-methylethyl)-1,3,5-triazine-2,4-diamine		925.9		mg/kg soil	925.9		Formulation	14	Day(s)	LC50	Mature	Natural soil	Haque,A., and W. Ebing. Toxicity Determination of Pesticides to Earthworms in the Soil Substrate. J. Plant Dis. Prot.90(4): 395-408, 1983. ECOREF #40493	ECOTOX
Earthworm	Eisenia	fetida	1912249	6-Chloro-N-ethyl-N_-(1-methylethyl)-1,3,5-triazine-2,4-diamine		272.8		mg/kg soil	272.8		Formulation	14	Day(s)	LC50	Mature	Natural soil	Haque,A., and W. Ebing. Toxicity Determination of Pesticides to Earthworms in the Soil Substrate. J. Plant Dis. Prot.90(4): 395-408, 1983. ECOREF #40493	ECOTOX
Earthworm	Eisenia	fetida	1912249	6-Chloro-N-ethyl-N_-(1-methylethyl)-1,3,5-triazine-2,4-diamine		180.4		mg/kg dry soil	180.4		Active ingredient	14	Day(s)	LC50	Adult	Artificial soil	Wang,Y., S. Wu, L. Chen, C. Wu, R. Yu, Q. Wang, and X. Zhao. Toxicity Assessment of 45 Pesticides to the Epigeic Earthworm Eisenia fetida. Chemosphere88(4): 484-491, 2012. ECOREF #159988	ECOTOX
Earthworm	Eisenia	fetida	1912249	6-Chloro-N-ethyl-N_-(1-methylethyl)-1,3,5-triazine-2,4-diamine		180.4		AI mg/kg soil	180.4		Active ingredient	14	Day(s)	LC50	Adult	Artificial soil	Wang,Y.H., X.H. An, W.F. Shen, L.Z. Chen, J.H. Jiang, Q. Wang, and L.M. Cai. Individual and Combined Toxic Effects of Herbicide Atrazine and Three Insecticides on the Earthworm, Eisenia fetida. Ecotoxicology25(5): 991-999, 2016. ECOREF #174484	ECOTOX
Earthworm	Eisenia	fetida	2032657	3,5-Dimethyl-4-(methylthio)phenol, Methylcarbamate		147		mg/kg soil	147		Formulation	14	Day(s)	LC50	Adult	Artificial soil	Heimbach,F.. Correlations Between Three Methods for Determining the Toxicity of Chemicals to Earthworms. Pestic. Sci.15:605-611, 1984. ECOREF #40492	ECOTOX
Earthworm	Eisenia	andrei	2425061	3a,4,7,7a-Tetrahydro-2-[(1,1,2,2-tetrachloroethyl)thio]-1H-isoindole-1,3(2H)-dione		516		AI mg/kg soil	516		Active ingredient	14	Day(s)	LC50	Adult	Artificial soil	Heimbach,F.. Comparison of Laboratory Methods, Using Eisenia foetida and Lumbricus terrestris, for the Assessment of the Hazard of Chemicals to Earthworms. J. Plant Dis. Prot.92(2): 186-193, 1985. ECOREF #40544	ECOTOX
Earthworm	Lumbricus	terrestris	2425061	3a,4,7,7a-Tetrahydro-2-[(1,1,2,2-tetrachloroethyl)thio]-1H-isoindole-1,3(2H)-dione		1000	>	mg/kg dry soil	1000	>	Formulation	14	Day(s)	LC50	Mature	Natural soil	Haque,A., and W. Ebing. Toxicity Determination of Pesticides to Earthworms in the Soil Substrate. J. Plant Dis. Prot.90(4): 395-408, 1983. ECOREF #40493	ECOTOX
Earthworm	Eisenia	fetida	2425061	3a,4,7,7a-Tetrahydro-2-[(1,1,2,2-tetrachloroethyl)thio]-1H-isoindole-1,3(2H)-dione		351		mg/kg soil	351		Formulation	14	Day(s)	LC50	Adult	Artificial soil	Heimbach,F.. Correlations Between Three Methods for Determining the Toxicity of Chemicals to Earthworms. Pestic. Sci.15:605-611, 1984. ECOREF #40492	ECOTOX
Earthworm	Eisenia	fetida	2631370	3-methyl-5-(1-methylethyl)phenol 1-(N-methylcarbamate)		28.43		mg/kg	28.43		Active ingredient	14	Day(s)	LC50	Adult	Artificial soil	Wang,Y., T. Cang, X. Zhao, R. Yu, L. Chen, C. Wu, and Q. Wang. Comparative Acute Toxicity of Twenty-Four Insecticides to Earthworm, Eisenia fetida. Ecotoxicol. Environ. Saf.79:122-128, 2012. ECOREF #163184	ECOTOX
Earthworm	Eisenia	fetida	2631405	2-(1-Methylethyl)phenol 1-(N-methylcarbamate)		60.8		mg/kg	60.8		Active ingredient	14	Day(s)	LC50	Adult	Artificial soil	Wang,Y., T. Cang, X. Zhao, R. Yu, L. Chen, C. Wu, and Q. Wang. Comparative Acute Toxicity of Twenty-Four Insecticides to Earthworm, Eisenia fetida. Ecotoxicol. Environ. Saf.79:122-128, 2012. ECOREF #163184	ECOTOX
Earthworm	Eisenia	fetida	2702729	2-(2,4-Dichlorophenoxy)acetic acid sodium salt (1:1)		275.4		mg/kg dry soil	275.4		Active ingredient	14	Day(s)	LC50	Adult	Artificial soil	Wang,Y., S. Wu, L. Chen, C. Wu, R. Yu, Q. Wang, and X. Zhao. Toxicity Assessment of 45 Pesticides to the Epigeic Earthworm Eisenia fetida. Chemosphere88(4): 484-491, 2012. ECOREF #159988	ECOTOX
Earthworm	Eisenia	fetida	2795393	1,1,2,2,3,3,4,4,5,5,6,6,7,7,8,8,8-Heptadecafluoro-1-octanesulfonic acid potassium salt		373		AI mg/kg dry soil	373		Active ingredient	14	Day(s)	LC50	Adult	Artificial soil	Sindermann,A.B., J.R. Porch, H.O. Krueger, and R.L. Van Hoven. PFOS: An Acute Toxicity Study with the Earthworm in an Artificial Soil Substrate. Project 454-111, Widlife International Ltd., Easton, MD:58 p., 2002. ECOREF #177116	ECOTOX
Earthworm	Eisenia	fetida	2795393	1,1,2,2,3,3,4,4,5,5,6,6,7,7,8,8,8-Heptadecafluoro-1-octanesulfonic acid potassium salt		478		mg/kg dry wt	478		Active ingredient	14	Day(s)	LC50	Mature	Artificial soil	Zheng,X.Q., Y.J. Shi, Y.L. Lu, and X.B. Xu. Growth Inhibition and DNA Damage in the Earthworm (Eisenia fetida) Exposed to Perfluorooctane Sulphonate and Perfluorooctanoic Acid. Chem. Ecol.32(2): 103-116, 2016. ECOREF #176944	ECOTOX
Earthworm	Eisenia	fetida	2921882	Phosphorothioic acid, O,O-Diethyl O-(3,5,6-trichloro-2-pyridinyl) ester		384.9		mg/kg	384.9		Active ingredient	14	Day(s)	LC50	Adult	Artificial soil	Wang,Y., T. Cang, X. Zhao, R. Yu, L. Chen, C. Wu, and Q. Wang. Comparative Acute Toxicity of Twenty-Four Insecticides to Earthworm, Eisenia fetida. Ecotoxicol. Environ. Saf.79:122-128, 2012. ECOREF #163184	ECOTOX
Earthworm	Eisenia	fetida	2921882	Phosphorothioic acid, O,O-Diethyl O-(3,5,6-trichloro-2-pyridinyl) ester		384.9		mg/kg	384.9		Active ingredient	14	Day(s)	LC50	Adult	Artificial soil	Chen,C., Y. Wang, X. Zhao, Q. Wang, and Y. Qian. Comparative and Combined Acute Toxicity of Butachlor, Imidacloprid and Chlorpyrifos on Earthworm, Eisenia fetida. Chemosphere100:111-115, 2014. ECOREF #167584	ECOTOX
Earthworm	Eisenia	fetida	2921882	Phosphorothioic acid, O,O-Diethyl O-(3,5,6-trichloro-2-pyridinyl) ester		384.9		AI mg/kg soil	384.9		Active ingredient	14	Day(s)	LC50	Adult	Artificial soil	Wang,Y.H., X.H. An, W.F. Shen, L.Z. Chen, J.H. Jiang, Q. Wang, and L.M. Cai. Individual and Combined Toxic Effects of Herbicide Atrazine and Three Insecticides on the Earthworm, Eisenia fetida. Ecotoxicology25(5): 991-999, 2016. ECOREF #174484	ECOTOX
Earthworm	Eisenia	fetida	2921882	Phosphorothioic acid, O,O-Diethyl O-(3,5,6-trichloro-2-pyridinyl) ester		384.9		AI mg/kg soil	384.9		Active ingredient	14	Day(s)	LC50	Adult	Artificial soil	Cang,T., D. Dai, G. Yang, Y. Yu, L. Lv, L. Cai, Q. Wang, and Y. Wang. Combined Toxicity of Imidacloprid and Three Insecticides to the Earthworm, Eisenia fetida (Annelida, Oligochaeta). Environ. Sci. Pollut. Res. Int.24(9): 8722-8730, 2017. ECOREF #184164	ECOTOX
Earthworm	Eisenia	fetida	2921882	Phosphorothioic acid, O,O-Diethyl O-(3,5,6-trichloro-2-pyridinyl) ester		118.5		mg/kg soil	118.5		Formulation	14	Day(s)	LC50	Adult	Artificial soil	Zhou,S.P., C.Q. Duan, H. Fu, Y.H. Chen, X.H. Wang, and Z.F. Yu. Toxicity Assessment for Chlorpyrifos-Contaminated Soil with Three Different Earthworm Test Methods. J. Environ. Sci.19(7): 854-858, 2007. ECOREF #111694	ECOTOX
Earthworm	Eisenia	fetida	2921882	Phosphorothioic acid, O,O-Diethyl O-(3,5,6-trichloro-2-pyridinyl) ester		116		mg/kg	116		Active ingredient	14	Day(s)	LC50	Adult	Artificial soil	Zhou,S., C. Duan, W.H.G. Michelle, F. Yang, and X. Wang. Individual and Combined Toxic Effects of Cypermethrin and Chlorpyrifos on Earthworm. J. Environ. Sci.23(4): 676-680, 2011. ECOREF #159883	ECOTOX
Earthworm	Eisenia	fetida	3251238	Nitric acid, Copper(2+) salt		643		mg/kg soil	643		Total	14	Day(s)	LC50	Adult	Artificial soil	Neuhauser,E.F., R.C. Loehr, and M.R. Malecki. Contact and Artificial Soil Tests Using Earthworms to Evaluate the Impact of Wastes in Soil. ASTM Spec. Tech. Publ.886:192-203, 1986. ECOREF #40578	ECOTOX
Earthworm	Eisenia	fetida	3251238	Nitric acid, Copper(2+) salt		643		mg/kg	643		Not coded	14	Day(s)	LC50	Adult	Artificial soil	Neuhauser,E.F., R.C. Loehr, D.L. Milligan, and M.R. Malecki. Toxicity of Metals to the Earthworm Eisenia fetida. Biol. Fertil. Soils1(3): 149-152, 1985. ECOREF #40489	ECOTOX
Earthworm	Eisenia	fetida	3251238	Nitric acid, Copper(2+) salt		683		ug/g soil	683		Not coded	14	Day(s)	LC50	Adult	Artificial soil	Spurgeon,D.J., S.P. Hopkin, and D.T. Jones. Effects of Cadmium, Copper, Lead and Zinc on Growth, Reproduction and Survival of the Earthworm Eisenia fetida (Savigny): Assessing the Environmental Impact of Point-Source Metal Contamination in Terrestrial Ecosystems. Environ. Pollut.84(2): 123-130, 1994. ECOREF #40402	ECOTOX
Earthworm	Eisenia	fetida	4685147	1,1_-Dimethyl-4,4_-bipyridinium		1000	>	mg/kg dry soil	1000	>	Active ingredient	14	Day(s)	LC50	Adult	Artificial soil	Wang,Y., S. Wu, L. Chen, C. Wu, R. Yu, Q. Wang, and X. Zhao. Toxicity Assessment of 45 Pesticides to the Epigeic Earthworm Eisenia fetida. Chemosphere88(4): 484-491, 2012. ECOREF #159988	ECOTOX
Earthworm	Eisenia	andrei	4901513	2,3,4,5-Tetrachlorophenol		117		mg/kg soil	117		Active ingredient	14	Day(s)	LC50	Adult	Natural soil	Van Gestel,C.A.M., and W.C. Ma. An Approach to Quantitative Structure-Activity Relationships (QSARs) in Earthworm Toxicity Studies. Chemosphere21(8): 1023-1033, 1990. ECOREF #40496	ECOTOX
Earthworm	Eisenia	andrei	4901513	2,3,4,5-Tetrachlorophenol		166		mg/kg soil	166		Active ingredient	14	Day(s)	LC50	Adult	Natural soil	Van Gestel,C.A.M., and W.C. Ma. An Approach to Quantitative Structure-Activity Relationships (QSARs) in Earthworm Toxicity Studies. Chemosphere21(8): 1023-1033, 1990. ECOREF #40496	ECOTOX
Earthworm	Lumbricus	rubellus	4901513	2,3,4,5-Tetrachlorophenol		515		mg/kg soil	515		Active ingredient	14	Day(s)	LC50	Adult	Natural soil	Van Gestel,C.A.M., and W.C. Ma. An Approach to Quantitative Structure-Activity Relationships (QSARs) in Earthworm Toxicity Studies. Chemosphere21(8): 1023-1033, 1990. ECOREF #40496	ECOTOX
Earthworm	Lumbricus	rubellus	4901513	2,3,4,5-Tetrachlorophenol		875		mg/kg soil	875		Active ingredient	14	Day(s)	LC50	Adult	Natural soil	Van Gestel,C.A.M., and W.C. Ma. An Approach to Quantitative Structure-Activity Relationships (QSARs) in Earthworm Toxicity Studies. Chemosphere21(8): 1023-1033, 1990. ECOREF #40496	ECOTOX
Earthworm	Eisenia	andrei	7447407	Potassium chloride (KCl)		7000		mg/kg dry soil	7000		Total	14	Day(s)	LC50	Adult	Artificial soil	Robidoux,P.Y., G.I. Sunahara, K. Savard, Y. Berthelot, S. Dodard, M. Martel, P. Gong, and J. Hawari. Acute and Chronic Toxicity of the New Explosive CL-20 to the Earthworm (Eisenia andrei) Exposed to Amended Natural Soils. Environ. Toxicol. Chem.23(4): 1026-1034, 2004. ECOREF #75091	ECOTOX
Earthworm	Eisenia	andrei	7447407	Potassium chloride (KCl)		5595		mg/kg soil	5595		Not coded	14	Day(s)	LC50	Adult	Artificial soil	Robidoux,P.Y., J. Hawari, S. Thiboutot, G. Ampleman, and G.I. Sunahara. Acute Toxicity of 2,4,6-Trinitrotoluene in Earthworm (Eisenia andrei). Ecotoxicol. Environ. Saf.44(3): 311-321, 1999. ECOREF #44556	ECOTOX
Earthworm	Eisenia	fetida	7601890	Sodium perchlorate		2550		ug/g	2550		Total	14	Day(s)	LC50	Adult	Artificial soil	Landrum,M., J.E. Canas, G. Coimbatore, G.P. Cobb, W.A. Jackson, B. Zhang, and T.A. Anderson. Effects of Perchlorate on Earthworm (Eisenia fetida) Survival and Reproductive Success. Sci. Total Environ.363(1-3): 237-244, 2006. ECOREF #114698	ECOTOX
Earthworm	Eisenia	fetida	7646857	Zinc chloride (ZnCl2)		1340		mg/kg dry wt	1340		Total	14	Day(s)	LC50	Adult	Natural soil	Lock,K., and C.R. Janssen. Modeling Zinc Toxicity for Terrestrial Invertebrates. Environ. Toxicol. Chem.20(9): 1901-1908, 2001. ECOREF #63390	ECOTOX
Earthworm	Eisenia	fetida	7646857	Zinc chloride (ZnCl2)		1340		mg/kg dry wt	1340		Total	14	Day(s)	LC50	Adult	Artificial soil	Lock,K., and C.R. Janssen. Modeling Zinc Toxicity for Terrestrial Invertebrates. Environ. Toxicol. Chem.20(9): 1901-1908, 2001. ECOREF #63390	ECOTOX
Earthworm	Eisenia	fetida	7646857	Zinc chloride (ZnCl2)		147		mg/kg dry wt	147		Total	14	Day(s)	LC50	Adult	Natural soil	Lock,K., and C.R. Janssen. Modeling Zinc Toxicity for Terrestrial Invertebrates. Environ. Toxicol. Chem.20(9): 1901-1908, 2001. ECOREF #63390	ECOTOX
Earthworm	Eisenia	fetida	7646857	Zinc chloride (ZnCl2)		1000	<	mg/kg dry wt	1000	<	Total	14	Day(s)	LC50	Adult	Natural soil	Lock,K., and C.R. Janssen. Modeling Zinc Toxicity for Terrestrial Invertebrates. Environ. Toxicol. Chem.20(9): 1901-1908, 2001. ECOREF #63390	ECOTOX
Earthworm	Eisenia	fetida	7758012	Potassium bromate		393		mg/kg soil	393		Not coded	14	Day(s)	LC50	Adult	Artificial soil	Heimbach,F.. Correlations Between Three Methods for Determining the Toxicity of Chemicals to Earthworms. Pestic. Sci.15:605-611, 1984. ECOREF #40492	ECOTOX
Earthworm	Eisenia	fetida	7758012	Potassium bromate		1000		mg/kg soil	1000		Not coded	14	Day(s)	LC50	Adult	Artificial soil	Heimbach,F.. Correlations Between Three Methods for Determining the Toxicity of Chemicals to Earthworms. Pestic. Sci.15:605-611, 1984. ECOREF #40492	ECOTOX
Earthworm	Eisenia	fetida	7758023	Potassium bromide		1000	>	mg/kg	1000	>	Not coded	14	Day(s)	LC50	Adult	Artificial soil	Edwards,C.A.. Report of the Second Stage in Development of a Standardized Laboratory Method for Assessing the Toxicity of Chemical Substances to Earthworms. Contract No.XI/AL/82/430, Comm.Eur.Commun., Luxembourg9360:98 p., 1984. ECOREF #40547	ECOTOX
Earthworm	Eisenia	fetida	7758023	Potassium bromide		1000	~	mg/kg	1000	~	Not coded	14	Day(s)	LC50	Adult	Artificial soil	Edwards,C.A.. Report of the Second Stage in Development of a Standardized Laboratory Method for Assessing the Toxicity of Chemical Substances to Earthworms. Contract No.XI/AL/82/430, Comm.Eur.Commun., Luxembourg9360:98 p., 1984. ECOREF #40547	ECOTOX
Earthworm	Eisenia	fetida	7758023	Potassium bromide		1000	~	mg/kg	1000	~	Not coded	14	Day(s)	LC50	Adult	Artificial soil	Edwards,C.A.. Report of the Second Stage in Development of a Standardized Laboratory Method for Assessing the Toxicity of Chemical Substances to Earthworms. Contract No.XI/AL/82/430, Comm.Eur.Commun., Luxembourg9360:98 p., 1984. ECOREF #40547	ECOTOX
Earthworm	Eisenia	fetida	7758023	Potassium bromide		1000	~	mg/kg	1000	~	Not coded	14	Day(s)	LC50	Adult	Artificial soil	Edwards,C.A.. Report of the Second Stage in Development of a Standardized Laboratory Method for Assessing the Toxicity of Chemical Substances to Earthworms. Contract No.XI/AL/82/430, Comm.Eur.Commun., Luxembourg9360:98 p., 1984. ECOREF #40547	ECOTOX
Earthworm	Eisenia	fetida	7758023	Potassium bromide		1000	>	mg/kg	1000	>	Not coded	14	Day(s)	LC50	Adult	Artificial soil	Edwards,C.A.. Report of the Second Stage in Development of a Standardized Laboratory Method for Assessing the Toxicity of Chemical Substances to Earthworms. Contract No.XI/AL/82/430, Comm.Eur.Commun., Luxembourg9360:98 p., 1984. ECOREF #40547	ECOTOX
Earthworm	Eisenia	fetida	7758023	Potassium bromide		298		mg/kg soil	298		Formulation	14	Day(s)	LC50	Not reported	Artificial soil	Edwards,C.A., and J.E. Bater. The Use of Earthworms in Environmental Management. Soil Biol. Biochem.24(12): 1683-1689, 1992. ECOREF #40404	ECOTOX
Earthworm	Eisenia	fetida	7758023	Potassium bromide		298		mg/kg	298		Not coded	14	Day(s)	LC50	Adult	Artificial soil	Edwards,C.A.. Report of the Second Stage in Development of a Standardized Laboratory Method for Assessing the Toxicity of Chemical Substances to Earthworms. Contract No.XI/AL/82/430, Comm.Eur.Commun., Luxembourg9360:98 p., 1984. ECOREF #40547	ECOTOX
Earthworm	Eisenia	fetida	7758023	Potassium bromide		162		mg/kg	162		Not coded	14	Day(s)	LC50	Adult	Artificial soil	Edwards,C.A.. Report of the Second Stage in Development of a Standardized Laboratory Method for Assessing the Toxicity of Chemical Substances to Earthworms. Contract No.XI/AL/82/430, Comm.Eur.Commun., Luxembourg9360:98 p., 1984. ECOREF #40547	ECOTOX
Earthworm	Eisenia	fetida	7758023	Potassium bromide		1123		mg/kg	1123		Not coded	14	Day(s)	LC50	Adult	Artificial soil	Edwards,C.A.. Report of the Second Stage in Development of a Standardized Laboratory Method for Assessing the Toxicity of Chemical Substances to Earthworms. Contract No.XI/AL/82/430, Comm.Eur.Commun., Luxembourg9360:98 p., 1984. ECOREF #40547	ECOTOX
Earthworm	Eisenia	fetida	7758023	Potassium bromide		1000		mg/kg	1000		Not coded	14	Day(s)	LC50	Adult	Artificial soil	Edwards,C.A.. Report of the Second Stage in Development of a Standardized Laboratory Method for Assessing the Toxicity of Chemical Substances to Earthworms. Contract No.XI/AL/82/430, Comm.Eur.Commun., Luxembourg9360:98 p., 1984. ECOREF #40547	ECOTOX
Earthworm	Lumbricus	terrestris	7758987	Sulfuric acid copper(2+) salt (1:1)		1145		mg/kg dry soil	1145		Not coded	14	Day(s)	LC50	Adult	Artificial soil	Aquaterra Environmental. Assessment of the Biological Test Methods for Terrestrial Plants and Soil Invertebrates: Metals. Final Report, Prepared for the Method Dev.and Application Sect., Environ.Technol.Ctr., Environ.Canada:140 p., 2000. ECOREF #44574	ECOTOX
Earthworm	Lumbricus	terrestris	7758987	Sulfuric acid copper(2+) salt (1:1)		1743		mg/kg dry soil	1743		Not coded	14	Day(s)	LC50	Adult	Natural soil	Aquaterra Environmental. Assessment of the Biological Test Methods for Terrestrial Plants and Soil Invertebrates: Metals. Final Report, Prepared for the Method Dev.and Application Sect., Environ.Technol.Ctr., Environ.Canada:140 p., 2000. ECOREF #44574	ECOTOX
Earthworm	Lumbricus	terrestris	7758987	Sulfuric acid copper(2+) salt (1:1)		787		mg/kg dry soil	787		Not coded	14	Day(s)	LC50	Adult	Natural soil	Aquaterra Environmental. Assessment of the Biological Test Methods for Terrestrial Plants and Soil Invertebrates: Metals. Final Report, Prepared for the Method Dev.and Application Sect., Environ.Technol.Ctr., Environ.Canada:140 p., 2000. ECOREF #44574	ECOTOX
Earthworm	Lumbricus	terrestris	7758987	Sulfuric acid copper(2+) salt (1:1)		1220		mg/kg dry soil	1220		Not coded	14	Day(s)	LC50	Adult	Natural soil	Aquaterra Environmental. Assessment of the Biological Test Methods for Terrestrial Plants and Soil Invertebrates: Metals. Final Report, Prepared for the Method Dev.and Application Sect., Environ.Technol.Ctr., Environ.Canada:140 p., 2000. ECOREF #44574	ECOTOX
Earthworm	Eisenia	fetida	7758987	Sulfuric acid copper(2+) salt (1:1)		3170		mg/kg	3170		Total	14	Day(s)	LC50	Adult	Artificial soil	Daoust,C.M., C. Bastien, and L. Deschenes. Influence of Soil Properties and Aging on the Toxicity of Copper on Compost Worm and Barley. J. Environ. Qual.35(2): 558-567, 2006. ECOREF #116675	ECOTOX
Earthworm	Eisenia	fetida	7758987	Sulfuric acid copper(2+) salt (1:1)		2240		mg/kg	2240		Total	14	Day(s)	LC50	Adult	Artificial soil	Daoust,C.M., C. Bastien, and L. Deschenes. Influence of Soil Properties and Aging on the Toxicity of Copper on Compost Worm and Barley. J. Environ. Qual.35(2): 558-567, 2006. ECOREF #116675	ECOTOX
Earthworm	Eisenia	fetida	7758987	Sulfuric acid copper(2+) salt (1:1)		5270		mg/kg	5270		Total	14	Day(s)	LC50	Adult	Artificial soil	Daoust,C.M., C. Bastien, and L. Deschenes. Influence of Soil Properties and Aging on the Toxicity of Copper on Compost Worm and Barley. J. Environ. Qual.35(2): 558-567, 2006. ECOREF #116675	ECOTOX
Earthworm	Eisenia	fetida	7758987	Sulfuric acid copper(2+) salt (1:1)		973.2		ug/g soil	973.2		Total	14	Day(s)	LC50	Not reported	Artificial soil	Arnold,R.E., M.E. Hodson, S. Black, and N.A. Davies. The Influence of Mineral Solubility and Soil Solution Concentration on the Toxicity of Copper to Eisenia fetida Savigny. Pedobiologia47(5/6): 622-632, 2003. ECOREF #79004	ECOTOX
Earthworm	Eisenia	fetida	7758987	Sulfuric acid copper(2+) salt (1:1)		6190		mg/kg	6190		Total	14	Day(s)	LC50	Adult	Artificial soil	Daoust,C.M., C. Bastien, and L. Deschenes. Influence of Soil Properties and Aging on the Toxicity of Copper on Compost Worm and Barley. J. Environ. Qual.35(2): 558-567, 2006. ECOREF #116675	ECOTOX
Earthworm	Eisenia	fetida	7758987	Sulfuric acid copper(2+) salt (1:1)		335		mg/kg	335		Total	14	Day(s)	LC50	Adult	Artificial soil	Daoust,C.M., C. Bastien, and L. Deschenes. Influence of Soil Properties and Aging on the Toxicity of Copper on Compost Worm and Barley. J. Environ. Qual.35(2): 558-567, 2006. ECOREF #116675	ECOTOX
Earthworm	Eisenia	fetida	7758987	Sulfuric acid copper(2+) salt (1:1)		5450		mg/kg	5450		Total	14	Day(s)	LC50	Adult	Artificial soil	Daoust,C.M., C. Bastien, and L. Deschenes. Influence of Soil Properties and Aging on the Toxicity of Copper on Compost Worm and Barley. J. Environ. Qual.35(2): 558-567, 2006. ECOREF #116675	ECOTOX
Earthworm	Eisenia	fetida	7758987	Sulfuric acid copper(2+) salt (1:1)		895.72		ug/g soil	895.72		Total	14	Day(s)	LC50	Not reported	Artificial soil	Arnold,R.E., M.E. Hodson, S. Black, and N.A. Davies. The Influence of Mineral Solubility and Soil Solution Concentration on the Toxicity of Copper to Eisenia fetida Savigny. Pedobiologia47(5/6): 622-632, 2003. ECOREF #79004	ECOTOX
Earthworm	Eisenia	fetida	7758987	Sulfuric acid copper(2+) salt (1:1)		1000	~	mg/kg	1000	~	Total	14	Day(s)	LC50	Not reported	Artificial soil	Edwards,C.A.. Development of a Standardized Laboratory Method for Assessing the Toxicity of Chemical Substances to Earthworms. Rep.No.EUR-8714-EN, Commiss.Eur.Commun., Luxembourg:141 p., 1983. ECOREF #40546	ECOTOX
Earthworm	Eisenia	fetida	7758987	Sulfuric acid copper(2+) salt (1:1)		1047.64		mg/kg dry soil	1047.64		Total	14	Day(s)	LC50	Adult	Natural soil	Wu,S., Y. Wang, Y. Hu, and W. Zhong. Single and Binary Toxic Effects of Copper, Lead, and 1,2,4-Trichlorobenzene on Eisenia fetida in Microcosms. Environ. Eng. Sci.30(7): 365-373, 2013. ECOREF #169416	ECOTOX
Earthworm	Eisenia	fetida	7758987	Sulfuric acid copper(2+) salt (1:1)		1104.9		mg/kg soil	1104.9		Formulation	14	Day(s)	LC50	Not reported	Artificial soil	Edwards,C.A., and J.E. Bater. The Use of Earthworms in Environmental Management. Soil Biol. Biochem.24(12): 1683-1689, 1992. ECOREF #40404	ECOTOX
Earthworm	Eisenia	fetida	7758987	Sulfuric acid copper(2+) salt (1:1)		1930		mg/kg soil	1930		Not coded	14	Day(s)	LC50	Adult	Artificial soil	Heimbach,F.. Correlations Between Three Methods for Determining the Toxicity of Chemicals to Earthworms. Pestic. Sci.15:605-611, 1984. ECOREF #40492	ECOTOX
Earthworm	Eisenia	fetida	7758987	Sulfuric acid copper(2+) salt (1:1)		4147		mg/kg dry soil	4147		Not coded	14	Day(s)	LC50	Adult	Natural soil	Aquaterra Environmental. Assessment of the Biological Test Methods for Terrestrial Plants and Soil Invertebrates: Metals. Final Report, Prepared for the Method Dev.and Application Sect., Environ.Technol.Ctr., Environ.Canada:140 p., 2000. ECOREF #44574	ECOTOX
Earthworm	Eisenia	fetida	7758987	Sulfuric acid copper(2+) salt (1:1)		1498		mg/kg dry soil	1498		Not coded	14	Day(s)	LC50	Adult	Natural soil	Aquaterra Environmental. Assessment of the Biological Test Methods for Terrestrial Plants and Soil Invertebrates: Metals. Final Report, Prepared for the Method Dev.and Application Sect., Environ.Technol.Ctr., Environ.Canada:140 p., 2000. ECOREF #44574	ECOTOX
Earthworm	Eisenia	fetida	7758987	Sulfuric acid copper(2+) salt (1:1)		1587		mg/kg dry soil	1587		Not coded	14	Day(s)	LC50	Adult	Artificial soil	Aquaterra Environmental. Assessment of the Biological Test Methods for Terrestrial Plants and Soil Invertebrates: Metals. Final Report, Prepared for the Method Dev.and Application Sect., Environ.Technol.Ctr., Environ.Canada:140 p., 2000. ECOREF #44574	ECOTOX
Earthworm	Eisenia	fetida	7758987	Sulfuric acid copper(2+) salt (1:1)		1812		mg/kg dry soil	1812		Not coded	14	Day(s)	LC50	Adult	Natural soil	Aquaterra Environmental. Assessment of the Biological Test Methods for Terrestrial Plants and Soil Invertebrates: Metals. Final Report, Prepared for the Method Dev.and Application Sect., Environ.Technol.Ctr., Environ.Canada:140 p., 2000. ECOREF #44574	ECOTOX
Earthworm	Eisenia	fetida	7758987	Sulfuric acid copper(2+) salt (1:1)		1104.9		mg/kg	1104.9		Total	14	Day(s)	LC50	Not reported	Artificial soil	Edwards,C.A.. Development of a Standardized Laboratory Method for Assessing the Toxicity of Chemical Substances to Earthworms. Rep.No.EUR-8714-EN, Commiss.Eur.Commun., Luxembourg:141 p., 1983. ECOREF #40546	ECOTOX
Earthworm	Eisenia	fetida	7758987	Sulfuric acid copper(2+) salt (1:1)		1050		mg/kg	1050		Total	14	Day(s)	LC50	Not reported	Artificial soil	Edwards,C.A.. Development of a Standardized Laboratory Method for Assessing the Toxicity of Chemical Substances to Earthworms. Rep.No.EUR-8714-EN, Commiss.Eur.Commun., Luxembourg:141 p., 1983. ECOREF #40546	ECOTOX
Earthworm	Lumbricus	terrestris	7775099	Chloric acid, Sodium salt (1:1)		1000	>	mg/kg dry soil	1000	>	Not reported	14	Day(s)	LC50	Mature	Natural soil	Haque,A., and W. Ebing. Toxicity Determination of Pesticides to Earthworms in the Soil Substrate. J. Plant Dis. Prot.90(4): 395-408, 1983. ECOREF #40493	ECOTOX
Earthworm	Eisenia	fetida	7775099	Chloric acid, Sodium salt (1:1)		1000	>	mg/kg dry soil	1000	>	Not reported	14	Day(s)	LC50	Mature	Artificial soil	Haque,A., and W. Ebing. Toxicity Determination of Pesticides to Earthworms in the Soil Substrate. J. Plant Dis. Prot.90(4): 395-408, 1983. ECOREF #40493	ECOTOX
Earthworm	Lumbricus	rubellus	7779886	Nitric acid, Zinc salt (2:1)		1734		ug/g soil	1734		Not coded	14	Day(s)	LC50	Adult	Natural soil	Spurgeon,D.J., C. Svendsen, V.R. Rimmer, S.P. Hopkin, and J.M. Weeks. Relative Sensitivity of Life-Cycle and Biomarker Responses in Four Earthworm Species Exposed to Zinc. Environ. Toxicol. Chem.19(7): 1800-1808, 2000. ECOREF #44577	ECOTOX
Earthworm	Lumbricus	rubellus	7779886	Nitric acid, Zinc salt (2:1)		728		ug/g	728		Not coded	14	Day(s)	LC50	Adult	Artificial soil	Spurgeon,D.J., and S.P. Hopkin. The Effects of Metal Contamination on Earthworm Populations Around a Smelting Works: Quantifying Species Effects. Appl. Soil Ecol.4:147-160, 1996. ECOREF #40499	ECOTOX
Earthworm	Lumbricus	terrestris	7779886	Nitric acid, Zinc salt (2:1)		2378		ug/g soil	2378		Not coded	14	Day(s)	LC50	Adult	Natural soil	Spurgeon,D.J., C. Svendsen, V.R. Rimmer, S.P. Hopkin, and J.M. Weeks. Relative Sensitivity of Life-Cycle and Biomarker Responses in Four Earthworm Species Exposed to Zinc. Environ. Toxicol. Chem.19(7): 1800-1808, 2000. ECOREF #44577	ECOTOX
Earthworm	Eisenia	fetida	7779886	Nitric acid, Zinc salt (2:1)		3172		ug/g soil	3172		Not coded	14	Day(s)	LC50	Adult	Natural soil	Spurgeon,D.J., C. Svendsen, V.R. Rimmer, S.P. Hopkin, and J.M. Weeks. Relative Sensitivity of Life-Cycle and Biomarker Responses in Four Earthworm Species Exposed to Zinc. Environ. Toxicol. Chem.19(7): 1800-1808, 2000. ECOREF #44577	ECOTOX
Earthworm	Eisenia	fetida	7779886	Nitric acid, Zinc salt (2:1)		1106		ug/g	1106		Not coded	14	Day(s)	LC50	Not reported	Artificial soil	Spurgeon,D.J., and S.P. Hopkin. The Effects of Metal Contamination on Earthworm Populations Around a Smelting Works: Quantifying Species Effects. Appl. Soil Ecol.4:147-160, 1996. ECOREF #40499	ECOTOX
Earthworm	Eisenia	fetida	7779886	Nitric acid, Zinc salt (2:1)		662		mg/kg soil	662		Total	14	Day(s)	LC50	Adult	Artificial soil	Neuhauser,E.F., R.C. Loehr, and M.R. Malecki. Contact and Artificial Soil Tests Using Earthworms to Evaluate the Impact of Wastes in Soil. ASTM Spec. Tech. Publ.886:192-203, 1986. ECOREF #40578	ECOTOX
Earthworm	Eisenia	fetida	7779886	Nitric acid, Zinc salt (2:1)		662		mg/kg	662		Not coded	14	Day(s)	LC50	Adult	Artificial soil	Neuhauser,E.F., R.C. Loehr, D.L. Milligan, and M.R. Malecki. Toxicity of Metals to the Earthworm Eisenia fetida. Biol. Fertil. Soils1(3): 149-152, 1985. ECOREF #40489	ECOTOX
Earthworm	Eisenia	fetida	7779886	Nitric acid, Zinc salt (2:1)		1010		ug/g soil	1010		Not coded	14	Day(s)	LC50	Adult	Artificial soil	Spurgeon,D.J., S.P. Hopkin, and D.T. Jones. Effects of Cadmium, Copper, Lead and Zinc on Growth, Reproduction and Survival of the Earthworm Eisenia fetida (Savigny): Assessing the Environmental Impact of Point-Source Metal Contamination in Terrestrial Ecosystems. Environ. Pollut.84(2): 123-130, 1994. ECOREF #40402	ECOTOX
Earthworm	Eisenia	fetida	7779886	Nitric acid, Zinc salt (2:1)		1131		ug/g	1131		Not coded	14	Day(s)	LC50	Adult	Artificial soil	Spurgeon,D.J., M.A. Tomlin, and S.P. Hopkin. Influence of Temperature on the Toxicity of Zinc to the Earthworm Eisenia fetida. Bull. Environ. Contam. Toxicol.58(2): 283-290, 1997. ECOREF #40132	ECOTOX
Earthworm	Eisenia	fetida	7779886	Nitric acid, Zinc salt (2:1)		1598		ug/g	1598		Not coded	14	Day(s)	LC50	Adult	Artificial soil	Spurgeon,D.J., M.A. Tomlin, and S.P. Hopkin. Influence of Temperature on the Toxicity of Zinc to the Earthworm Eisenia fetida. Bull. Environ. Contam. Toxicol.58(2): 283-290, 1997. ECOREF #40132	ECOTOX
Earthworm	Eisenia	fetida	7779886	Nitric acid, Zinc salt (2:1)		1235		ug/g	1235		Not coded	14	Day(s)	LC50	Adult	Artificial soil	Spurgeon,D.J., M.A. Tomlin, and S.P. Hopkin. Influence of Temperature on the Toxicity of Zinc to the Earthworm Eisenia fetida. Bull. Environ. Contam. Toxicol.58(2): 283-290, 1997. ECOREF #40132	ECOTOX
Earthworm	Eisenia	andrei	8018017	[N-[2-[(Dithiocarboxy)amino]ethyl]carbamodithioato(2-)-kappaS,kappaS_]manganese mixt. with [N-[2-[(dithiocarboxy)amino]ethyl]carbamodithioato(2-)-kappaS,kappaS_]zinc		1000	>	AI mg/kg dry soil	1000	>	Active ingredient	14	Day(s)	LC50	Not reported	Natural soil	Carniel,L.S.C., J.C. Niemeyer, L.C.I. de Oliveira Filho, D. Alexandre, L. Gebler, and O. Klauberg-Filho. The Fungicide Mancozeb Affects Soil Invertebrates in Two Subtropical Brazilian Soils. Chemosphere232:180-185, 2019. ECOREF #182063	ECOTOX
Earthworm	Eisenia	andrei	8018017	[N-[2-[(Dithiocarboxy)amino]ethyl]carbamodithioato(2-)-kappaS,kappaS_]manganese mixt. with [N-[2-[(dithiocarboxy)amino]ethyl]carbamodithioato(2-)-kappaS,kappaS_]zinc		1000	>	AI mg/kg dry soil	1000	>	Active ingredient	14	Day(s)	LC50	Not reported	Natural soil	Carniel,L.S.C., J.C. Niemeyer, L.C.I. de Oliveira Filho, D. Alexandre, L. Gebler, and O. Klauberg-Filho. The Fungicide Mancozeb Affects Soil Invertebrates in Two Subtropical Brazilian Soils. Chemosphere232:180-185, 2019. ECOREF #182063	ECOTOX
Earthworm	Eisenia	fetida	8018017	[N-[2-[(Dithiocarboxy)amino]ethyl]carbamodithioato(2-)-kappaS,kappaS_]manganese mixt. with [N-[2-[(dithiocarboxy)amino]ethyl]carbamodithioato(2-)-kappaS,kappaS_]zinc		1262		mg/kg	1262		Formulation	14	Day(s)	LC50	Adult	Artificial soil	Vermeulen,L.A., A.J. Reinecke, and S.A. Reinecke. Evaluation of the Fungicide Manganese-Zinc Ethylene bis(Dithiocarbamate) (Mancozeb) for Sublethal and Acute Toxicity to Eisenia fetida (Oligochaeta). Ecotoxicol. Environ. Saf.48(2): 183-189, 2001. ECOREF #64321	ECOTOX
Earthworm	Eisenia	fetida	10099748	Nitric acid, Lead (2+) salt (2:1)		5941		mg/kg	5941		Not coded	14	Day(s)	LC50	Adult	Artificial soil	Neuhauser,E.F., R.C. Loehr, D.L. Milligan, and M.R. Malecki. Toxicity of Metals to the Earthworm Eisenia fetida. Biol. Fertil. Soils1(3): 149-152, 1985. ECOREF #40489	ECOTOX
Earthworm	Eisenia	fetida	10099748	Nitric acid, Lead (2+) salt (2:1)		5941		mg/kg soil	5941		Total	14	Day(s)	LC50	Adult	Artificial soil	Neuhauser,E.F., R.C. Loehr, and M.R. Malecki. Contact and Artificial Soil Tests Using Earthworms to Evaluate the Impact of Wastes in Soil. ASTM Spec. Tech. Publ.886:192-203, 1986. ECOREF #40578	ECOTOX
Earthworm	Eisenia	fetida	10099748	Nitric acid, Lead (2+) salt (2:1)		1237.62		mg/kg dry soil	1237.62		Total	14	Day(s)	LC50	Adult	Natural soil	Wu,S., Y. Wang, Y. Hu, and W. Zhong. Single and Binary Toxic Effects of Copper, Lead, and 1,2,4-Trichlorobenzene on Eisenia fetida in Microcosms. Environ. Eng. Sci.30(7): 365-373, 2013. ECOREF #169416	ECOTOX
Earthworm	Eisenia	fetida	10099748	Nitric acid, Lead (2+) salt (2:1)		1733		mg/kg dry soil	1733		Total	14	Day(s)	LC50	Mature	Natural soil	Li,J., W. Zhang, L. Chen, J. Liang, and K. Lin. Biological Effects of Decabromodiphenyl Ether (BDE209) and Pb on Earthworm (Eisenia fetida) in a Soil System. Environ. Pollut.207:220-225, 2015. ECOREF #177047	ECOTOX
Earthworm	Eisenia	fetida	10099748	Nitric acid, Lead (2+) salt (2:1)		4480		ug/g soil	4480		Not coded	14	Day(s)	LC50	Adult	Artificial soil	Spurgeon,D.J., S.P. Hopkin, and D.T. Jones. Effects of Cadmium, Copper, Lead and Zinc on Growth, Reproduction and Survival of the Earthworm Eisenia fetida (Savigny): Assessing the Environmental Impact of Point-Source Metal Contamination in Terrestrial Ecosystems. Environ. Pollut.84(2): 123-130, 1994. ECOREF #40402	ECOTOX
Earthworm	Eisenia	fetida	10108642	Cadmium chloride (CdCl2)		1000	>	mg/kg	1000	>	Total	14	Day(s)	LC50	Adult	Artificial soil	Van Gestel,C.A.M., and W.A. Van Dis. The Influence of Soil Characteristics on the Toxicity of Four Chemicals to the Earthworm Eisenia fetida andrei (Oligochaeta). Biol. Fertil. Soils6(3): 262-265, 1988. ECOREF #40550	ECOTOX
Earthworm	Eisenia	fetida	10108642	Cadmium chloride (CdCl2)		1000	>	mg/kg	1000	>	Total	14	Day(s)	LC50	Adult	Natural soil	Van Gestel,C.A.M., and W.A. Van Dis. The Influence of Soil Characteristics on the Toxicity of Four Chemicals to the Earthworm Eisenia fetida andrei (Oligochaeta). Biol. Fertil. Soils6(3): 262-265, 1988. ECOREF #40550	ECOTOX
Earthworm	Lumbricus	terrestris	10265926	Phosphoramidothioic acid, O,S-Dimethyl ester		182.9		mg/kg dry soil	182.9		Formulation	14	Day(s)	LC50	Mature	Natural soil	Haque,A., and W. Ebing. Toxicity Determination of Pesticides to Earthworms in the Soil Substrate. J. Plant Dis. Prot.90(4): 395-408, 1983. ECOREF #40493	ECOTOX
Earthworm	Eisenia	fetida	10265926	Phosphoramidothioic acid, O,S-Dimethyl ester		28.8		mg/kg dry soil	28.8		Formulation	14	Day(s)	LC50	Mature	Artificial soil	Haque,A., and W. Ebing. Toxicity Determination of Pesticides to Earthworms in the Soil Substrate. J. Plant Dis. Prot.90(4): 395-408, 1983. ECOREF #40493	ECOTOX
Earthworm	Eisenia	fetida	10265926	Phosphoramidothioic acid, O,S-Dimethyl ester		52.3		mg/kg soil	52.3		Formulation	14	Day(s)	LD50	Not reported	Natural soil	Liang,J., and Q. Zhou. Single and Binary-Combined Toxicity of Methamidophos, Acetochlor and Copper Acting on Earthworms Eisenia foetida. Bull. Environ. Contam. Toxicol.71(6): 1158-1166, 2003. ECOREF #73641	ECOTOX
Earthworm	Eisenia	andrei	10311849	S-[2-Chloro-1-(1,3-dihydro-1,3-dioxo-2H-isoindol-2-yl)ethyl], O,O-diethyl ester phosphorodithioic acid		218		AI mg/kg soil	218		Active ingredient	14	Day(s)	LC50	Adult	Artificial soil	Heimbach,F.. Comparison of Laboratory Methods, Using Eisenia foetida and Lumbricus terrestris, for the Assessment of the Hazard of Chemicals to Earthworms. J. Plant Dis. Prot.92(2): 186-193, 1985. ECOREF #40544	ECOTOX
Earthworm	Lumbricus	terrestris	10311849	S-[2-Chloro-1-(1,3-dihydro-1,3-dioxo-2H-isoindol-2-yl)ethyl], O,O-diethyl ester phosphorodithioic acid		402.3		mg/kg dry soil	402.3		Formulation	14	Day(s)	LC50	Mature	Natural soil	Haque,A., and W. Ebing. Toxicity Determination of Pesticides to Earthworms in the Soil Substrate. J. Plant Dis. Prot.90(4): 395-408, 1983. ECOREF #40493	ECOTOX
Earthworm	Lumbricus	terrestris	10325947	Nitric acid, Cadmium salt (2:1)		256		mg/kg	256		Not coded	14	Day(s)	LC50	Sexually mature	Artificial soil	Fitzpatrick,L.C., J.F. Muratti Ortiz, B.J. Venables, and A.J. Goven. Comparative Toxicity in Earthworms Eisenia fetida And Lumbricus terrestris Exposed to Cadmium Nitrate Using Artificial Soil and Filter Paper Protocols. Bull. Environ. Contam. Toxicol.57(1): 63-68, 1996. ECOREF #40405	ECOTOX
Earthworm	Lumbricus	terrestris	10325947	Nitric acid, Cadmium salt (2:1)		145		mg/kg	145		Not coded	14	Day(s)	LD50	Sexually mature	Artificial soil	Fitzpatrick,L.C., J.F. Muratti Ortiz, B.J. Venables, and A.J. Goven. Comparative Toxicity in Earthworms Eisenia fetida And Lumbricus terrestris Exposed to Cadmium Nitrate Using Artificial Soil and Filter Paper Protocols. Bull. Environ. Contam. Toxicol.57(1): 63-68, 1996. ECOREF #40405	ECOTOX
Earthworm	Lumbricus	terrestris	10325947	Nitric acid, Cadmium salt (2:1)		28		mg/kg	28		Not coded	14	Day(s)	LD50	Sexually mature	Artificial soil	Fitzpatrick,L.C., J.F. Muratti Ortiz, B.J. Venables, and A.J. Goven. Comparative Toxicity in Earthworms Eisenia fetida And Lumbricus terrestris Exposed to Cadmium Nitrate Using Artificial Soil and Filter Paper Protocols. Bull. Environ. Contam. Toxicol.57(1): 63-68, 1996. ECOREF #40405	ECOTOX
Earthworm	Eisenia	fetida	10325947	Nitric acid, Cadmium salt (2:1)		1843		mg/kg	1843		Not coded	14	Day(s)	LC50	Adult	Artificial soil	Neuhauser,E.F., R.C. Loehr, D.L. Milligan, and M.R. Malecki. Toxicity of Metals to the Earthworm Eisenia fetida. Biol. Fertil. Soils1(3): 149-152, 1985. ECOREF #40489	ECOTOX
Earthworm	Eisenia	fetida	10325947	Nitric acid, Cadmium salt (2:1)		1843		mg/kg soil	1843		Total	14	Day(s)	LC50	Adult	Artificial soil	Neuhauser,E.F., R.C. Loehr, and M.R. Malecki. Contact and Artificial Soil Tests Using Earthworms to Evaluate the Impact of Wastes in Soil. ASTM Spec. Tech. Publ.886:192-203, 1986. ECOREF #40578	ECOTOX
Earthworm	Eisenia	fetida	10325947	Nitric acid, Cadmium salt (2:1)		300	>	ug/g soil	300	>	Not coded	14	Day(s)	LC50	Adult	Artificial soil	Spurgeon,D.J., S.P. Hopkin, and D.T. Jones. Effects of Cadmium, Copper, Lead and Zinc on Growth, Reproduction and Survival of the Earthworm Eisenia fetida (Savigny): Assessing the Environmental Impact of Point-Source Metal Contamination in Terrestrial Ecosystems. Environ. Pollut.84(2): 123-130, 1994. ECOREF #40402	ECOTOX
Earthworm	Eisenia	andrei	10605217	N-1H-Benzimidazol-2-yl carbamic acid methyl ester		20		AI mg/kg soil	20		Active ingredient	14	Day(s)	LC50	Adult	Artificial soil	Buch,A.C., G.G. Brown, C.C. Niva, K.D. Sautter, and J.P. Sousa. Toxicity of Three Pesticides Commonly Used in Brazil to Pontoscolex corethrurus (Muller, 1857) and Eisenia andrei (Bouche, 1972). Appl. Soil Ecol.69:32-38, 2013. ECOREF #170756	ECOTOX
Earthworm	Eisenia	fetida	10605217	N-1H-Benzimidazol-2-yl carbamic acid methyl ester		3		mg/kg soil	3		Active ingredient	14	Day(s)	LC50	Adult	Natural soil	Liu,K., X. Pan, Y. Han, F. Tang, and Y. Yu. Estimating the Toxicity of the Weak Base Carbendazim to the Earthworm (Eisenia fetida) Using In Situ Pore Water Concentrations in Different Soils. Sci. Total Environ.438:26-32, 2012. ECOREF #165017	ECOTOX
Earthworm	Eisenia	fetida	10605217	N-1H-Benzimidazol-2-yl carbamic acid methyl ester		2.32		mg/kg soil	2.32		Active ingredient	14	Day(s)	LC50	Adult	Natural soil	Liu,K., X. Pan, Y. Han, F. Tang, and Y. Yu. Estimating the Toxicity of the Weak Base Carbendazim to the Earthworm (Eisenia fetida) Using In Situ Pore Water Concentrations in Different Soils. Sci. Total Environ.438:26-32, 2012. ECOREF #165017	ECOTOX
Earthworm	Eisenia	fetida	10605217	N-1H-Benzimidazol-2-yl carbamic acid methyl ester		0.246		mg/kg soil	0.246		Active ingredient	14	Day(s)	LC50	Adult	Natural soil	Liu,K., X. Pan, Y. Han, F. Tang, and Y. Yu. Estimating the Toxicity of the Weak Base Carbendazim to the Earthworm (Eisenia fetida) Using In Situ Pore Water Concentrations in Different Soils. Sci. Total Environ.438:26-32, 2012. ECOREF #165017	ECOTOX
Earthworm	Eisenia	fetida	10605217	N-1H-Benzimidazol-2-yl carbamic acid methyl ester		0.778		mg/kg soil	0.778		Active ingredient	14	Day(s)	LC50	Adult	Natural soil	Liu,K., X. Pan, Y. Han, F. Tang, and Y. Yu. Estimating the Toxicity of the Weak Base Carbendazim to the Earthworm (Eisenia fetida) Using In Situ Pore Water Concentrations in Different Soils. Sci. Total Environ.438:26-32, 2012. ECOREF #165017	ECOTOX
Earthworm	Eisenia	fetida	10605217	N-1H-Benzimidazol-2-yl carbamic acid methyl ester		1.74		mg/kg soil	1.74		Active ingredient	14	Day(s)	LC50	Adult	Natural soil	Liu,K., X. Pan, Y. Han, F. Tang, and Y. Yu. Estimating the Toxicity of the Weak Base Carbendazim to the Earthworm (Eisenia fetida) Using In Situ Pore Water Concentrations in Different Soils. Sci. Total Environ.438:26-32, 2012. ECOREF #165017	ECOTOX
Earthworm	Eisenia	fetida	10605217	N-1H-Benzimidazol-2-yl carbamic acid methyl ester		23.3		mg/kg soil	23.3		Active ingredient	14	Day(s)	LC50	Adult	Natural soil	Liu,K., X. Pan, Y. Han, F. Tang, and Y. Yu. Estimating the Toxicity of the Weak Base Carbendazim to the Earthworm (Eisenia fetida) Using In Situ Pore Water Concentrations in Different Soils. Sci. Total Environ.438:26-32, 2012. ECOREF #165017	ECOTOX
Earthworm	Eisenia	fetida	10605217	N-1H-Benzimidazol-2-yl carbamic acid methyl ester		22		mg/kg soil	22		Active ingredient	14	Day(s)	LC50	Adult	Natural soil	Liu,K., X. Pan, Y. Han, F. Tang, and Y. Yu. Estimating the Toxicity of the Weak Base Carbendazim to the Earthworm (Eisenia fetida) Using In Situ Pore Water Concentrations in Different Soils. Sci. Total Environ.438:26-32, 2012. ECOREF #165017	ECOTOX
Earthworm	Eisenia	fetida	10605217	N-1H-Benzimidazol-2-yl carbamic acid methyl ester		0.864		mg/kg soil	0.864		Active ingredient	14	Day(s)	LC50	Adult	Natural soil	Liu,K., X. Pan, Y. Han, F. Tang, and Y. Yu. Estimating the Toxicity of the Weak Base Carbendazim to the Earthworm (Eisenia fetida) Using In Situ Pore Water Concentrations in Different Soils. Sci. Total Environ.438:26-32, 2012. ECOREF #165017	ECOTOX
Earthworm	Eisenia	fetida	10605217	N-1H-Benzimidazol-2-yl carbamic acid methyl ester		1.71		mg/kg soil	1.71		Active ingredient	14	Day(s)	LC50	Adult	Natural soil	Liu,K., X. Pan, Y. Han, F. Tang, and Y. Yu. Estimating the Toxicity of the Weak Base Carbendazim to the Earthworm (Eisenia fetida) Using In Situ Pore Water Concentrations in Different Soils. Sci. Total Environ.438:26-32, 2012. ECOREF #165017	ECOTOX
Earthworm	Eisenia	fetida	10605217	N-1H-Benzimidazol-2-yl carbamic acid methyl ester		1.95		mg/kg soil	1.95		Active ingredient	14	Day(s)	LC50	Adult	Natural soil	Liu,K., X. Pan, Y. Han, F. Tang, and Y. Yu. Estimating the Toxicity of the Weak Base Carbendazim to the Earthworm (Eisenia fetida) Using In Situ Pore Water Concentrations in Different Soils. Sci. Total Environ.438:26-32, 2012. ECOREF #165017	ECOTOX
Earthworm	Eisenia	fetida	10605217	N-1H-Benzimidazol-2-yl carbamic acid methyl ester		27.1		mg/kg soil	27.1		Active ingredient	14	Day(s)	LC50	Adult	Natural soil	Liu,K., X. Pan, Y. Han, F. Tang, and Y. Yu. Estimating the Toxicity of the Weak Base Carbendazim to the Earthworm (Eisenia fetida) Using In Situ Pore Water Concentrations in Different Soils. Sci. Total Environ.438:26-32, 2012. ECOREF #165017	ECOTOX
Earthworm	Eisenia	fetida	10605217	N-1H-Benzimidazol-2-yl carbamic acid methyl ester		34.3		mg/kg soil	34.3		Active ingredient	14	Day(s)	LC50	Adult	Natural soil	Liu,K., X. Pan, Y. Han, F. Tang, and Y. Yu. Estimating the Toxicity of the Weak Base Carbendazim to the Earthworm (Eisenia fetida) Using In Situ Pore Water Concentrations in Different Soils. Sci. Total Environ.438:26-32, 2012. ECOREF #165017	ECOTOX
Earthworm	Eisenia	fetida	10605217	N-1H-Benzimidazol-2-yl carbamic acid methyl ester		0.746		mg/kg soil	0.746		Active ingredient	14	Day(s)	LC50	Adult	Natural soil	Liu,K., X. Pan, Y. Han, F. Tang, and Y. Yu. Estimating the Toxicity of the Weak Base Carbendazim to the Earthworm (Eisenia fetida) Using In Situ Pore Water Concentrations in Different Soils. Sci. Total Environ.438:26-32, 2012. ECOREF #165017	ECOTOX
Earthworm	Eisenia	fetida	10605217	N-1H-Benzimidazol-2-yl carbamic acid methyl ester		1.53		mg/kg soil	1.53		Active ingredient	14	Day(s)	LC50	Adult	Natural soil	Liu,K., X. Pan, Y. Han, F. Tang, and Y. Yu. Estimating the Toxicity of the Weak Base Carbendazim to the Earthworm (Eisenia fetida) Using In Situ Pore Water Concentrations in Different Soils. Sci. Total Environ.438:26-32, 2012. ECOREF #165017	ECOTOX
Earthworm	Eisenia	fetida	10605217	N-1H-Benzimidazol-2-yl carbamic acid methyl ester		1.92		mg/kg soil	1.92		Active ingredient	14	Day(s)	LC50	Adult	Natural soil	Liu,K., X. Pan, Y. Han, F. Tang, and Y. Yu. Estimating the Toxicity of the Weak Base Carbendazim to the Earthworm (Eisenia fetida) Using In Situ Pore Water Concentrations in Different Soils. Sci. Total Environ.438:26-32, 2012. ECOREF #165017	ECOTOX
Earthworm	Eisenia	fetida	10605217	N-1H-Benzimidazol-2-yl carbamic acid methyl ester		13.5		mg/kg soil	13.5		Active ingredient	14	Day(s)	LC50	Adult	Natural soil	Liu,K., X. Pan, Y. Han, F. Tang, and Y. Yu. Estimating the Toxicity of the Weak Base Carbendazim to the Earthworm (Eisenia fetida) Using In Situ Pore Water Concentrations in Different Soils. Sci. Total Environ.438:26-32, 2012. ECOREF #165017	ECOTOX
Earthworm	Eisenia	fetida	10605217	N-1H-Benzimidazol-2-yl carbamic acid methyl ester		9.83		mg/kg soil	9.83		Active ingredient	14	Day(s)	LC50	Adult	Natural soil	Liu,K., X. Pan, Y. Han, F. Tang, and Y. Yu. Estimating the Toxicity of the Weak Base Carbendazim to the Earthworm (Eisenia fetida) Using In Situ Pore Water Concentrations in Different Soils. Sci. Total Environ.438:26-32, 2012. ECOREF #165017	ECOTOX
Earthworm	Eisenia	fetida	10605217	N-1H-Benzimidazol-2-yl carbamic acid methyl ester		0.185		mg/kg soil	0.185		Active ingredient	14	Day(s)	LC50	Adult	Natural soil	Liu,K., X. Pan, Y. Han, F. Tang, and Y. Yu. Estimating the Toxicity of the Weak Base Carbendazim to the Earthworm (Eisenia fetida) Using In Situ Pore Water Concentrations in Different Soils. Sci. Total Environ.438:26-32, 2012. ECOREF #165017	ECOTOX
Earthworm	Eisenia	fetida	10605217	N-1H-Benzimidazol-2-yl carbamic acid methyl ester		0.322		mg/kg soil	0.322		Active ingredient	14	Day(s)	LC50	Adult	Natural soil	Liu,K., X. Pan, Y. Han, F. Tang, and Y. Yu. Estimating the Toxicity of the Weak Base Carbendazim to the Earthworm (Eisenia fetida) Using In Situ Pore Water Concentrations in Different Soils. Sci. Total Environ.438:26-32, 2012. ECOREF #165017	ECOTOX
Earthworm	Eisenia	fetida	10605217	N-1H-Benzimidazol-2-yl carbamic acid methyl ester		0.516		mg/kg soil	0.516		Active ingredient	14	Day(s)	LC50	Adult	Natural soil	Liu,K., X. Pan, Y. Han, F. Tang, and Y. Yu. Estimating the Toxicity of the Weak Base Carbendazim to the Earthworm (Eisenia fetida) Using In Situ Pore Water Concentrations in Different Soils. Sci. Total Environ.438:26-32, 2012. ECOREF #165017	ECOTOX
Earthworm	Eisenia	fetida	10605217	N-1H-Benzimidazol-2-yl carbamic acid methyl ester		35.2		mg/kg soil	35.2		Active ingredient	14	Day(s)	LC50	Adult	Natural soil	Liu,K., X. Pan, Y. Han, F. Tang, and Y. Yu. Estimating the Toxicity of the Weak Base Carbendazim to the Earthworm (Eisenia fetida) Using In Situ Pore Water Concentrations in Different Soils. Sci. Total Environ.438:26-32, 2012. ECOREF #165017	ECOTOX
Earthworm	Eisenia	fetida	10605217	N-1H-Benzimidazol-2-yl carbamic acid methyl ester		34		mg/kg soil	34		Active ingredient	14	Day(s)	LC50	Adult	Natural soil	Liu,K., X. Pan, Y. Han, F. Tang, and Y. Yu. Estimating the Toxicity of the Weak Base Carbendazim to the Earthworm (Eisenia fetida) Using In Situ Pore Water Concentrations in Different Soils. Sci. Total Environ.438:26-32, 2012. ECOREF #165017	ECOTOX
Earthworm	Eisenia	fetida	10605217	N-1H-Benzimidazol-2-yl carbamic acid methyl ester		0.898		mg/kg soil	0.898		Active ingredient	14	Day(s)	LC50	Adult	Natural soil	Liu,K., X. Pan, Y. Han, F. Tang, and Y. Yu. Estimating the Toxicity of the Weak Base Carbendazim to the Earthworm (Eisenia fetida) Using In Situ Pore Water Concentrations in Different Soils. Sci. Total Environ.438:26-32, 2012. ECOREF #165017	ECOTOX
Earthworm	Eisenia	fetida	10605217	N-1H-Benzimidazol-2-yl carbamic acid methyl ester		1.46		mg/kg soil	1.46		Active ingredient	14	Day(s)	LC50	Adult	Natural soil	Liu,K., X. Pan, Y. Han, F. Tang, and Y. Yu. Estimating the Toxicity of the Weak Base Carbendazim to the Earthworm (Eisenia fetida) Using In Situ Pore Water Concentrations in Different Soils. Sci. Total Environ.438:26-32, 2012. ECOREF #165017	ECOTOX
Earthworm	Eisenia	fetida	10605217	N-1H-Benzimidazol-2-yl carbamic acid methyl ester		1.51		mg/kg soil	1.51		Active ingredient	14	Day(s)	LC50	Adult	Natural soil	Liu,K., X. Pan, Y. Han, F. Tang, and Y. Yu. Estimating the Toxicity of the Weak Base Carbendazim to the Earthworm (Eisenia fetida) Using In Situ Pore Water Concentrations in Different Soils. Sci. Total Environ.438:26-32, 2012. ECOREF #165017	ECOTOX
Earthworm	Eisenia	fetida	10605217	N-1H-Benzimidazol-2-yl carbamic acid methyl ester		2.47		mg/kg soil	2.47		Formulation	14	Day(s)	LC50	Not reported	Artificial soil	Ellis,S.R., M.E. Hodson, and P. Wege. The Influence of Different Artificial Soil Types on the Acute Toxicity of Carbendazim to the Earthworm Eisenia fetida in Laboratory Toxicity Tests. Eur. J. Soil Sci.43(1): S239 - S245, 2007. ECOREF #107203	ECOTOX
Earthworm	Eisenia	fetida	10605217	N-1H-Benzimidazol-2-yl carbamic acid methyl ester		8.03		mg/kg soil	8.03		Formulation	14	Day(s)	LC50	Not reported	Artificial soil	Ellis,S.R., M.E. Hodson, and P. Wege. The Influence of Different Artificial Soil Types on the Acute Toxicity of Carbendazim to the Earthworm Eisenia fetida in Laboratory Toxicity Tests. Eur. J. Soil Sci.43(1): S239 - S245, 2007. ECOREF #107203	ECOTOX
Earthworm	Eisenia	fetida	10605217	N-1H-Benzimidazol-2-yl carbamic acid methyl ester		16		mg/kg soil	16		Formulation	14	Day(s)	LC50	Not reported	Artificial soil	Ellis,S.R., M.E. Hodson, and P. Wege. The Influence of Different Artificial Soil Types on the Acute Toxicity of Carbendazim to the Earthworm Eisenia fetida in Laboratory Toxicity Tests. Eur. J. Soil Sci.43(1): S239 - S245, 2007. ECOREF #107203	ECOTOX
Earthworm	Eisenia	fetida	10605217	N-1H-Benzimidazol-2-yl carbamic acid methyl ester		6.04		mg/kg soil	6.04		Formulation	14	Day(s)	LC50	Not reported	Artificial soil	Ellis,S.R., M.E. Hodson, and P. Wege. The Influence of Different Artificial Soil Types on the Acute Toxicity of Carbendazim to the Earthworm Eisenia fetida in Laboratory Toxicity Tests. Eur. J. Soil Sci.43(1): S239 - S245, 2007. ECOREF #107203	ECOTOX
Earthworm	Eisenia	fetida	10605217	N-1H-Benzimidazol-2-yl carbamic acid methyl ester		7.41		mg/kg soil	7.41		Formulation	14	Day(s)	LC50	Not reported	Artificial soil	Ellis,S.R., M.E. Hodson, and P. Wege. The Influence of Different Artificial Soil Types on the Acute Toxicity of Carbendazim to the Earthworm Eisenia fetida in Laboratory Toxicity Tests. Eur. J. Soil Sci.43(1): S239 - S245, 2007. ECOREF #107203	ECOTOX
Earthworm	Eisenia	fetida	10605217	N-1H-Benzimidazol-2-yl carbamic acid methyl ester		14.34		mg/kg soil	14.34		Formulation	14	Day(s)	LC50	Not reported	Artificial soil	Ellis,S.R., M.E. Hodson, and P. Wege. The Influence of Different Artificial Soil Types on the Acute Toxicity of Carbendazim to the Earthworm Eisenia fetida in Laboratory Toxicity Tests. Eur. J. Soil Sci.43(1): S239 - S245, 2007. ECOREF #107203	ECOTOX
Earthworm	Eisenia	fetida	10605217	N-1H-Benzimidazol-2-yl carbamic acid methyl ester		13.96		mg/kg soil	13.96		Formulation	14	Day(s)	LC50	Not reported	Artificial soil	Ellis,S.R., M.E. Hodson, and P. Wege. The Influence of Different Artificial Soil Types on the Acute Toxicity of Carbendazim to the Earthworm Eisenia fetida in Laboratory Toxicity Tests. Eur. J. Soil Sci.43(1): S239 - S245, 2007. ECOREF #107203	ECOTOX
Earthworm	Eisenia	fetida	10605217	N-1H-Benzimidazol-2-yl carbamic acid methyl ester		16.76		mg/kg soil	16.76		Formulation	14	Day(s)	LC50	Not reported	Artificial soil	Ellis,S.R., M.E. Hodson, and P. Wege. The Influence of Different Artificial Soil Types on the Acute Toxicity of Carbendazim to the Earthworm Eisenia fetida in Laboratory Toxicity Tests. Eur. J. Soil Sci.43(1): S239 - S245, 2007. ECOREF #107203	ECOTOX
Earthworm	Eisenia	fetida	10605217	N-1H-Benzimidazol-2-yl carbamic acid methyl ester		2		mg/kg dry wt	2		Formulation	14	Day(s)	LC50	Adult	Artificial soil	Rico,A., C. Sabater, and M.A. Castillo. Lethal and Sub-Lethal Effects of Five Pesticides Used in Rice Farming on the Earthworm Eisenia fetida. Ecotoxicol. Environ. Saf.127:222-229, 2016. ECOREF #177433	ECOTOX
Earthworm	Eisenia	fetida	10605217	N-1H-Benzimidazol-2-yl carbamic acid methyl ester		2649		AI mg/kg dry soil	2649		Active ingredient	14	Day(s)	LC50	Adult	Artificial soil	Garcia,M.. Effects of Pesticides on Soil Fauna: Development of Ecotoxicological Test Methods for Tropical Regions. In: Effects of Pesticides on Soil Fauna: Development of Ecotoxicological Test Methods for Tropical Regions, Ecology and Development Series 19, Center for Development Research, Bonn, Germany:290 p., 2004. ECOREF #177506	ECOTOX
Earthworm	Eisenia	fetida	10605217	N-1H-Benzimidazol-2-yl carbamic acid methyl ester		3280		AI mg/kg dry soil	3280		Active ingredient	14	Day(s)	LC50	Adult	Artificial soil	Garcia,M.. Effects of Pesticides on Soil Fauna: Development of Ecotoxicological Test Methods for Tropical Regions. In: Effects of Pesticides on Soil Fauna: Development of Ecotoxicological Test Methods for Tropical Regions, Ecology and Development Series 19, Center for Development Research, Bonn, Germany:290 p., 2004. ECOREF #177506	ECOTOX
Earthworm	Eisenia	fetida	10605217	N-1H-Benzimidazol-2-yl carbamic acid methyl ester		24195		AI mg/kg dry soil	24195		Active ingredient	14	Day(s)	LC50	Adult	Artificial soil	Garcia,M.. Effects of Pesticides on Soil Fauna: Development of Ecotoxicological Test Methods for Tropical Regions. In: Effects of Pesticides on Soil Fauna: Development of Ecotoxicological Test Methods for Tropical Regions, Ecology and Development Series 19, Center for Development Research, Bonn, Germany:290 p., 2004. ECOREF #177506	ECOTOX
Earthworm	Eisenia	fetida	10605217	N-1H-Benzimidazol-2-yl carbamic acid methyl ester		57.1		AI mg/kg dry soil	57.1		Active ingredient	14	Day(s)	LC50	Adult	Natural soil	Garcia,M.. Effects of Pesticides on Soil Fauna: Development of Ecotoxicological Test Methods for Tropical Regions. In: Effects of Pesticides on Soil Fauna: Development of Ecotoxicological Test Methods for Tropical Regions, Ecology and Development Series 19, Center for Development Research, Bonn, Germany:290 p., 2004. ECOREF #177506	ECOTOX
Earthworm	Eisenia	fetida	10605217	N-1H-Benzimidazol-2-yl carbamic acid methyl ester		31.6	<	AI mg/kg dry soil	31.6	<	Active ingredient	14	Day(s)	LC50	Adult	Artificial soil	Garcia,M.. Effects of Pesticides on Soil Fauna: Development of Ecotoxicological Test Methods for Tropical Regions. In: Effects of Pesticides on Soil Fauna: Development of Ecotoxicological Test Methods for Tropical Regions, Ecology and Development Series 19, Center for Development Research, Bonn, Germany:290 p., 2004. ECOREF #177506	ECOTOX
Earthworm	Eisenia	fetida	10605217	N-1H-Benzimidazol-2-yl carbamic acid methyl ester		8.6		mg/kg dry soil	8.6		Active ingredient	14	Day(s)	LC50	Adult	Artificial soil	Huan,Z., J. Luo, Z. Xu, and D. Xie. Acute Toxicity and Genotoxicity of Carbendazim, Main Impurities and Metabolite to Earthworms (Eisenia foetida). Bull. Environ. Contam. Toxicol.96(1): 62-69, 2016. ECOREF #177447	ECOTOX
Earthworm	Eisenia	fetida	12789036	Chlordane (Technical Grade)		0.005		mg/kg	0.005		Active ingredient	14	Day(s)	LC50	Sexually mature	Natural soil	Goats,G.C., and C.A. Edwards. The Prediction of Field Toxicity of Chemicals to Earthworms by Laboratory Methods. In: C.A.Edwards and E.F.Neuhauser (Eds.), Earthworms in Waste and Environmental Management, SPB Acad.Publ., The Hague, Netherlands:283-294, 1988. ECOREF #40416	ECOTOX
Earthworm	Eisenia	fetida	12789036	Chlordane (Technical Grade)		15		mg/kg soil	15		Active ingredient	14	Day(s)	LC50	Adult	Artificial soil	Heimbach,F.. Correlations Between Three Methods for Determining the Toxicity of Chemicals to Earthworms. Pestic. Sci.15:605-611, 1984. ECOREF #40492	ECOTOX
Earthworm	Eisenia	fetida	12789036	Chlordane (Technical Grade)		42		mg/kg soil	42		Active ingredient	14	Day(s)	LC50	Adult	Artificial soil	Heimbach,F.. Correlations Between Three Methods for Determining the Toxicity of Chemicals to Earthworms. Pestic. Sci.15:605-611, 1984. ECOREF #40492	ECOTOX
Earthworm	Eisenia	fetida	12789036	Chlordane (Technical Grade)		26.96		mg/kg	26.96		Active ingredient	14	Day(s)	LC50	Sexually mature	Artificial soil	Goats,G.C., and C.A. Edwards. The Prediction of Field Toxicity of Chemicals to Earthworms by Laboratory Methods. In: C.A.Edwards and E.F.Neuhauser (Eds.), Earthworms in Waste and Environmental Management, SPB Acad.Publ., The Hague, Netherlands:283-294, 1988. ECOREF #40416	ECOTOX
Earthworm	Eisenia	fetida	12789036	Chlordane (Technical Grade)		26		mg/kg	26		Active ingredient	14	Day(s)	LC50	Adult	Artificial soil	Edwards,C.A.. Report of the Second Stage in Development of a Standardized Laboratory Method for Assessing the Toxicity of Chemical Substances to Earthworms. Contract No.XI/AL/82/430, Comm.Eur.Commun., Luxembourg9360:98 p., 1984. ECOREF #40547	ECOTOX
Earthworm	Eisenia	fetida	12789036	Chlordane (Technical Grade)		144.5		mg/kg	144.5		Active ingredient	14	Day(s)	LC50	Adult	Artificial soil	Edwards,C.A.. Report of the Second Stage in Development of a Standardized Laboratory Method for Assessing the Toxicity of Chemical Substances to Earthworms. Contract No.XI/AL/82/430, Comm.Eur.Commun., Luxembourg9360:98 p., 1984. ECOREF #40547	ECOTOX
Earthworm	Eisenia	fetida	12789036	Chlordane (Technical Grade)		47		mg/kg	47		Active ingredient	14	Day(s)	LC50	Adult	Artificial soil	Edwards,C.A.. Report of the Second Stage in Development of a Standardized Laboratory Method for Assessing the Toxicity of Chemical Substances to Earthworms. Contract No.XI/AL/82/430, Comm.Eur.Commun., Luxembourg9360:98 p., 1984. ECOREF #40547	ECOTOX
Earthworm	Eisenia	fetida	12789036	Chlordane (Technical Grade)		75.3		mg/kg	75.3		Active ingredient	14	Day(s)	LC50	Adult	Artificial soil	Edwards,C.A.. Report of the Second Stage in Development of a Standardized Laboratory Method for Assessing the Toxicity of Chemical Substances to Earthworms. Contract No.XI/AL/82/430, Comm.Eur.Commun., Luxembourg9360:98 p., 1984. ECOREF #40547	ECOTOX
Earthworm	Lumbricus	terrestris	13071799	Phosphorodithioic acid S-[[(1,1-dimethylethyl)thio]O,O-diethylmethyl]ester		230.5		mg/kg dry soil	230.5		Formulation	14	Day(s)	LC50	Mature	Natural soil	Haque,A., and W. Ebing. Toxicity Determination of Pesticides to Earthworms in the Soil Substrate. J. Plant Dis. Prot.90(4): 395-408, 1983. ECOREF #40493	ECOTOX
Earthworm	Eisenia	fetida	13071799	Phosphorodithioic acid S-[[(1,1-dimethylethyl)thio]O,O-diethylmethyl]ester		331.3		mg/kg dry soil	331.3		Formulation	14	Day(s)	LC50	Mature	Artificial soil	Haque,A., and W. Ebing. Toxicity Determination of Pesticides to Earthworms in the Soil Substrate. J. Plant Dis. Prot.90(4): 395-408, 1983. ECOREF #40493	ECOTOX
Earthworm	Eisenia	fetida	13138459	Nitric acid, Nickel(2+) salt (2:1)		757		mg/kg soil	757		Total	14	Day(s)	LC50	Adult	Artificial soil	Neuhauser,E.F., R.C. Loehr, and M.R. Malecki. Contact and Artificial Soil Tests Using Earthworms to Evaluate the Impact of Wastes in Soil. ASTM Spec. Tech. Publ.886:192-203, 1986. ECOREF #40578	ECOTOX
Earthworm	Eisenia	fetida	13138459	Nitric acid, Nickel(2+) salt (2:1)		757		mg/kg	757		Not coded	14	Day(s)	LC50	Adult	Artificial soil	Neuhauser,E.F., R.C. Loehr, D.L. Milligan, and M.R. Malecki. Toxicity of Metals to the Earthworm Eisenia fetida. Biol. Fertil. Soils1(3): 149-152, 1985. ECOREF #40489	ECOTOX
Earthworm	Eisenia	andrei	13548384	Nitric acid, Chromium(3+) salt		800		mg/kg	800		Not coded	14	Day(s)	LC50	Mature	Artificial soil	Van Gestel,C.A.M., E.M. Van Breemen, M. Stolk, R. Baerselman, and J.L.M. De Boer. Toxicity and Bioaccumulation of Chronic Nitrate in the Earthworm Eisenia andrei in Artificial Soil (Toxiciteit en Bioaccumulatie van Chroom(III)Nitraat in de Regenworm Eisenia andrei in een Kunstgrond). Report No.719102018, National Institute of Public Health and Environmental Protection, Bilthoven, The Netherlands:…	ECOTOX
Earthworm	Eisenia	fetida	14816183	4-Ethoxy-7-phenyl-3,5-dioxa-6-aza-4-phosphaoct-6-ene-8-nitrile 4-sulfide		901.5		mg/kg	901.5		Active ingredient	14	Day(s)	LC50	Adult	Artificial soil	Wang,Y., T. Cang, X. Zhao, R. Yu, L. Chen, C. Wu, and Q. Wang. Comparative Acute Toxicity of Twenty-Four Insecticides to Earthworm, Eisenia fetida. Ecotoxicol. Environ. Saf.79:122-128, 2012. ECOREF #163184	ECOTOX
Earthworm	Eisenia	fetida	14816183	4-Ethoxy-7-phenyl-3,5-dioxa-6-aza-4-phosphaoct-6-ene-8-nitrile 4-sulfide		901.5		AI mg/kg soil	901.5		Active ingredient	14	Day(s)	LC50	Adult	Artificial soil	Cang,T., D. Dai, G. Yang, Y. Yu, L. Lv, L. Cai, Q. Wang, and Y. Wang. Combined Toxicity of Imidacloprid and Three Insecticides to the Earthworm, Eisenia fetida (Annelida, Oligochaeta). Environ. Sci. Pollut. Res. Int.24(9): 8722-8730, 2017. ECOREF #184164	ECOTOX
Earthworm	Eisenia	fetida	15307796	2-[(2,6-Dichlorophenyl)amino]benzeneacetic acid, Sodium salt (1:1)		90.49		mg/kg dry soil	90.49		Active ingredient	14	Day(s)	LC50	Adult	Artificial soil	Pino,M.R., J. Val, A.M. Mainar, E. Zuriaga, C. Espanol, and E. Langa. Acute Toxicological Effects on the Earthworm Eisenia fetida of 18 Common Pharmaceuticals in Artificial Soil. Sci. Total Environ.518:225-237, 2015. ECOREF #182499	ECOTOX
Earthworm	Eisenia	fetida	15687271	alpha-Methyl-4-(2-methylpropyl)benzeneacetic acid		64.8		mg/kg dry soil	64.8		Active ingredient	14	Day(s)	LC50	Adult	Artificial soil	Pino,M.R., J. Val, A.M. Mainar, E. Zuriaga, C. Espanol, and E. Langa. Acute Toxicological Effects on the Earthworm Eisenia fetida of 18 Common Pharmaceuticals in Artificial Soil. Sci. Total Environ.518:225-237, 2015. ECOREF #182499	ECOTOX
Earthworm	Eisenia	fetida	17599814	Sulfuric acid, Copper(1+) salt (1:2)		626.7		mg/kg soil	626.7		Total	14	Day(s)	LD50	Not reported	Natural soil	Liang,J., and Q. Zhou. Single and Binary-Combined Toxicity of Methamidophos, Acetochlor and Copper Acting on Earthworms Eisenia foetida. Bull. Environ. Contam. Toxicol.71(6): 1158-1166, 2003. ECOREF #73641	ECOTOX
Earthworm	Eisenia	andrei	17804352	N-[1-[(Butylamino)carbonyl]-1H-benzimidazol-2-yl]carbamic acid, Methyl ester		19		AI mg/kg soil	19		Active ingredient	14	Day(s)	LC50	Adult	Artificial soil	Heimbach,F.. Comparison of Laboratory Methods, Using Eisenia foetida and Lumbricus terrestris, for the Assessment of the Hazard of Chemicals to Earthworms. J. Plant Dis. Prot.92(2): 186-193, 1985. ECOREF #40544	ECOTOX
Earthworm	Lumbricus	terrestris	17804352	N-[1-[(Butylamino)carbonyl]-1H-benzimidazol-2-yl]carbamic acid, Methyl ester		6.9		mg/kg dry soil	6.9		Formulation	14	Day(s)	LC50	Mature	Natural soil	Haque,A., and W. Ebing. Toxicity Determination of Pesticides to Earthworms in the Soil Substrate. J. Plant Dis. Prot.90(4): 395-408, 1983. ECOREF #40493	ECOTOX
Earthworm	Eisenia	fetida	17804352	N-[1-[(Butylamino)carbonyl]-1H-benzimidazol-2-yl]carbamic acid, Methyl ester		458.3		AI mg/kg	458.3		Formulation	14	Day(s)	LC50	Adult	Artificial soil	Rombke,J., M.V. Garcia, and A. Scheffczyk. Effects of the Fungicide Benomyl on Earthworms in Laboratory Tests Under Tropical and Temperate Conditions. Arch. Environ. Contam. Toxicol.53(4): 590-598, 2007. ECOREF #104505	ECOTOX
Earthworm	Eisenia	fetida	17804352	N-[1-[(Butylamino)carbonyl]-1H-benzimidazol-2-yl]carbamic acid, Methyl ester		14.6		AI mg/kg	14.6		Formulation	14	Day(s)	LC50	Adult	Natural soil	Rombke,J., M.V. Garcia, and A. Scheffczyk. Effects of the Fungicide Benomyl on Earthworms in Laboratory Tests Under Tropical and Temperate Conditions. Arch. Environ. Contam. Toxicol.53(4): 590-598, 2007. ECOREF #104505	ECOTOX
Earthworm	Eisenia	fetida	17804352	N-[1-[(Butylamino)carbonyl]-1H-benzimidazol-2-yl]carbamic acid, Methyl ester		66.8		AI mg/kg	66.8		Formulation	14	Day(s)	LC50	Adult	Natural soil	Rombke,J., M.V. Garcia, and A. Scheffczyk. Effects of the Fungicide Benomyl on Earthworms in Laboratory Tests Under Tropical and Temperate Conditions. Arch. Environ. Contam. Toxicol.53(4): 590-598, 2007. ECOREF #104505	ECOTOX
Earthworm	Eisenia	fetida	17804352	N-[1-[(Butylamino)carbonyl]-1H-benzimidazol-2-yl]carbamic acid, Methyl ester		633		AI mg/kg	633		Formulation	14	Day(s)	LC50	Adult	Artificial soil	Rombke,J., M.V. Garcia, and A. Scheffczyk. Effects of the Fungicide Benomyl on Earthworms in Laboratory Tests Under Tropical and Temperate Conditions. Arch. Environ. Contam. Toxicol.53(4): 590-598, 2007. ECOREF #104505	ECOTOX
Earthworm	Eisenia	fetida	17804352	N-[1-[(Butylamino)carbonyl]-1H-benzimidazol-2-yl]carbamic acid, Methyl ester		61.4		AI mg/kg	61.4		Formulation	14	Day(s)	LC50	Adult	Natural soil	Rombke,J., M.V. Garcia, and A. Scheffczyk. Effects of the Fungicide Benomyl on Earthworms in Laboratory Tests Under Tropical and Temperate Conditions. Arch. Environ. Contam. Toxicol.53(4): 590-598, 2007. ECOREF #104505	ECOTOX
Earthworm	Eisenia	fetida	17804352	N-[1-[(Butylamino)carbonyl]-1H-benzimidazol-2-yl]carbamic acid, Methyl ester		54.3		mg/kg dry soil	54.3		Formulation	14	Day(s)	LC50	Mature	Artificial soil	Haque,A., and W. Ebing. Toxicity Determination of Pesticides to Earthworms in the Soil Substrate. J. Plant Dis. Prot.90(4): 395-408, 1983. ECOREF #40493	ECOTOX
Earthworm	Eisenia	fetida	17804352	N-[1-[(Butylamino)carbonyl]-1H-benzimidazol-2-yl]carbamic acid, Methyl ester		18		mg/kg soil	18		Formulation	14	Day(s)	LC50	Adult	Artificial soil	Heimbach,F.. Correlations Between Three Methods for Determining the Toxicity of Chemicals to Earthworms. Pestic. Sci.15:605-611, 1984. ECOREF #40492	ECOTOX
Earthworm	Eisenia	fetida	17804352	N-[1-[(Butylamino)carbonyl]-1H-benzimidazol-2-yl]carbamic acid, Methyl ester		19		AI mg/kg soil	19		Active ingredient	14	Day(s)	LC50	Not reported	Artificial soil	Heimbach,F.. Correlation Between Data from Laboratory and Field Tests for Investigating the Toxicity of Pesticides to Earthworms. Soil Biol. Biochem.24(12): 1749-1753, 1992. ECOREF #50088	ECOTOX
Earthworm	Eisenia	fetida	21145777	1-(5,6,7,8-Tetrahydro-3,5,5,6,8,8-hexamethyl-2-naphthalenyl)ethanone		436.3		mg/kg	436.3		Active ingredient	14	Day(s)	LC50	Adult	Natural soil	Chen,C., S. Xue, Q. Zhou, and X. Xie. Multilevel Ecotoxicity Assessment of Polycyclic Musk in the Earthworm Eisenia fetida Using Traditional and Molecular Endpoints. Ecotoxicology20(8): 1949-1958, 2011. ECOREF #176302	ECOTOX
Earthworm	Eisenia	fetida	23184669	N-(Butoxymethyl)-2-chloro-N-(2,6-diethylphenyl)acetamide		1197.8		mg/kg	1197.8		Active ingredient	14	Day(s)	LC50	Adult	Artificial soil	Chen,C., Y. Wang, X. Zhao, Q. Wang, and Y. Qian. Comparative and Combined Acute Toxicity of Butachlor, Imidacloprid and Chlorpyrifos on Earthworm, Eisenia fetida. Chemosphere100:111-115, 2014. ECOREF #167584	ECOTOX
Earthworm	Eisenia	fetida	23184669	N-(Butoxymethyl)-2-chloro-N-(2,6-diethylphenyl)acetamide		2.82		mg/kg	2.82		Active ingredient	14	Day(s)	LC50	Adult	Artificial soil	Chen,C., Y. Wang, X. Zhao, Q. Wang, and Y. Qian. Comparative and Combined Acute Toxicity of Butachlor, Imidacloprid and Chlorpyrifos on Earthworm, Eisenia fetida. Chemosphere100:111-115, 2014. ECOREF #167584	ECOTOX
Earthworm	Eisenia	fetida	23564058	N,N_-[1,2-Phenylenebis(iminocarbonothioyl)]bis-C,C_- dimethyl ester carbamic acid		20.06		mg/kg	20.06		Active ingredient	14	Day(s)	LC50	Sexually mature	Artificial soil	Goats,G.C., and C.A. Edwards. The Prediction of Field Toxicity of Chemicals to Earthworms by Laboratory Methods. In: C.A.Edwards and E.F.Neuhauser (Eds.), Earthworms in Waste and Environmental Management, SPB Acad.Publ., The Hague, Netherlands:283-294, 1988. ECOREF #40416	ECOTOX
Earthworm	Eisenia	fetida	23564058	N,N_-[1,2-Phenylenebis(iminocarbonothioyl)]bis-C,C_- dimethyl ester carbamic acid		35.81		mg/kg dry soil	35.81		Active ingredient	14	Day(s)	LC50	Sexually mature	Artificial soil	Goats,G.C.. Assessment of the Effects of Toxic Chemicals upon Earthworms. Ph.D.Thesis, Queen Elizabeth College, London University, UK:572 p., 1985. ECOREF #49590	ECOTOX
Earthworm	Eisenia	fetida	23564058	N,N_-[1,2-Phenylenebis(iminocarbonothioyl)]bis-C,C_- dimethyl ester carbamic acid		55.49		mg/kg dry soil	55.49		Active ingredient	14	Day(s)	LC50	Sexually mature	Artificial soil	Goats,G.C.. Assessment of the Effects of Toxic Chemicals upon Earthworms. Ph.D.Thesis, Queen Elizabeth College, London University, UK:572 p., 1985. ECOREF #49590	ECOTOX
Earthworm	Eisenia	fetida	23564058	N,N_-[1,2-Phenylenebis(iminocarbonothioyl)]bis-C,C_- dimethyl ester carbamic acid		1.2		mg/kg dry soil	1.2		Active ingredient	14	Day(s)	LC50	Sexually mature	Natural soil	Goats,G.C.. Assessment of the Effects of Toxic Chemicals upon Earthworms. Ph.D.Thesis, Queen Elizabeth College, London University, UK:572 p., 1985. ECOREF #49590	ECOTOX
Earthworm	Eisenia	fetida	23564058	N,N_-[1,2-Phenylenebis(iminocarbonothioyl)]bis-C,C_- dimethyl ester carbamic acid		0.76		mg/kg dry soil	0.76		Active ingredient	14	Day(s)	LC50	Sexually mature	Natural soil	Goats,G.C.. Assessment of the Effects of Toxic Chemicals upon Earthworms. Ph.D.Thesis, Queen Elizabeth College, London University, UK:572 p., 1985. ECOREF #49590	ECOTOX
Earthworm	Eisenia	fetida	23564058	N,N_-[1,2-Phenylenebis(iminocarbonothioyl)]bis-C,C_- dimethyl ester carbamic acid		24.04		mg/kg dry soil	24.04		Active ingredient	14	Day(s)	LC50	Sexually mature	Artificial soil	Goats,G.C.. Assessment of the Effects of Toxic Chemicals upon Earthworms. Ph.D.Thesis, Queen Elizabeth College, London University, UK:572 p., 1985. ECOREF #49590	ECOTOX
Earthworm	Eisenia	fetida	23564058	N,N_-[1,2-Phenylenebis(iminocarbonothioyl)]bis-C,C_- dimethyl ester carbamic acid		16.74		mg/kg dry soil	16.74		Active ingredient	14	Day(s)	LC50	Sexually mature	Artificial soil	Goats,G.C.. Assessment of the Effects of Toxic Chemicals upon Earthworms. Ph.D.Thesis, Queen Elizabeth College, London University, UK:572 p., 1985. ECOREF #49590	ECOTOX
Earthworm	Eisenia	andrei	24017478	O,O-Diethyl O-(1-phenyl-1H-1,2,4-triazol-3-yl) ester phosphorothioic acid		116		AI mg/kg soil	116		Active ingredient	14	Day(s)	LC50	Adult	Artificial soil	Heimbach,F.. Comparison of Laboratory Methods, Using Eisenia foetida and Lumbricus terrestris, for the Assessment of the Hazard of Chemicals to Earthworms. J. Plant Dis. Prot.92(2): 186-193, 1985. ECOREF #40544	ECOTOX
Earthworm	Lumbricus	terrestris	24017478	O,O-Diethyl O-(1-phenyl-1H-1,2,4-triazol-3-yl) ester phosphorothioic acid		495.5		mg/kg soil	495.5		Formulation	14	Day(s)	LC50	Mature	Natural soil	Haque,A., and W. Ebing. Toxicity Determination of Pesticides to Earthworms in the Soil Substrate. J. Plant Dis. Prot.90(4): 395-408, 1983. ECOREF #40493	ECOTOX
Earthworm	Eisenia	fetida	24017478	O,O-Diethyl O-(1-phenyl-1H-1,2,4-triazol-3-yl) ester phosphorothioic acid		347.5		mg/kg	347.5		Active ingredient	14	Day(s)	LC50	Adult	Artificial soil	Wang,Y., T. Cang, X. Zhao, R. Yu, L. Chen, C. Wu, and Q. Wang. Comparative Acute Toxicity of Twenty-Four Insecticides to Earthworm, Eisenia fetida. Ecotoxicol. Environ. Saf.79:122-128, 2012. ECOREF #163184	ECOTOX
Earthworm	Eisenia	fetida	25812300	5-(2,5-Dimethylphenoxy)-2,2-dimethylpentanoic acid		140.87		mg/kg dry soil	140.87		Active ingredient	14	Day(s)	LC50	Adult	Artificial soil	Pino,M.R., J. Val, A.M. Mainar, E. Zuriaga, C. Espanol, and E. Langa. Acute Toxicological Effects on the Earthworm Eisenia fetida of 18 Common Pharmaceuticals in Artificial Soil. Sci. Total Environ.518:225-237, 2015. ECOREF #182499	ECOTOX
Earthworm	Eisenia	fetida	26839758	(2S)-1-[(1,1-Dimethylethyl)amino]-3-[[4-(4-morpholinyl)-1,2,5-thiadiazol-3-yl]oxy]-2-propanol		2000	>	mg/kg dry soil	2000	>	Active ingredient	14	Day(s)	LC50	Adult	Artificial soil	Pino,M.R., J. Val, A.M. Mainar, E. Zuriaga, C. Espanol, and E. Langa. Acute Toxicological Effects on the Earthworm Eisenia fetida of 18 Common Pharmaceuticals in Artificial Soil. Sci. Total Environ.518:225-237, 2015. ECOREF #182499	ECOTOX
Earthworm	Eisenia	fetida	29091212	2,6-Dinitro-N1,N1-dipropyl-4-(trifluoromethyl)-1,3-benzenediamine		213.7		mg/kg dry soil	213.7		Active ingredient	14	Day(s)	LC50	Adult	Artificial soil	Wang,Y., S. Wu, L. Chen, C. Wu, R. Yu, Q. Wang, and X. Zhao. Toxicity Assessment of 45 Pesticides to the Epigeic Earthworm Eisenia fetida. Chemosphere88(4): 484-491, 2012. ECOREF #159988	ECOTOX
Earthworm	Eisenia	fetida	29122687	4-[2-Hydroxy-3-[(1-methylethyl)amino]propoxy]benzeneacetamide		2000	>	mg/kg dry soil	2000	>	Active ingredient	14	Day(s)	LC50	Adult	Artificial soil	Pino,M.R., J. Val, A.M. Mainar, E. Zuriaga, C. Espanol, and E. Langa. Acute Toxicological Effects on the Earthworm Eisenia fetida of 18 Common Pharmaceuticals in Artificial Soil. Sci. Total Environ.518:225-237, 2015. ECOREF #182499	ECOTOX
Earthworm	Eisenia	fetida	29973135	2-[(Ethylthio)methyl]phenol 1-(N-methylcarbamate)		264		mg/kg soil	264		Formulation	14	Day(s)	LC50	Adult	Artificial soil	Heimbach,F.. Correlations Between Three Methods for Determining the Toxicity of Chemicals to Earthworms. Pestic. Sci.15:605-611, 1984. ECOREF #40492	ECOTOX
Earthworm	Eisenia	fetida	30560191	N-Acetylphosphoramidothioic acid O,S-dimethyl ester		360.4		mg/kg dry soil	360.4		Active ingredient	14	Day(s)	LC50	Adult	Artificial soil	Wang,Y., S. Wu, L. Chen, C. Wu, R. Yu, Q. Wang, and X. Zhao. Toxicity Assessment of 45 Pesticides to the Epigeic Earthworm Eisenia fetida. Chemosphere88(4): 484-491, 2012. ECOREF #159988	ECOTOX
Earthworm	Eisenia	fetida	32809168	3-(3,5-Dichlorophenyl)-1,5-dimethyl-3-azabicyclo[3.1.0]hexane-2,4-dione		1000	>	mg/kg dry soil	1000	>	Formulation	14	Day(s)	LC50	Adult	Artificial soil	Kaczynska,A., and M. Cycon. Adaptation of Acute Toxicity Test for Earthworms to Studies of Plant Protection Products and Other Chemical Substances. Pestycydy1/2:105-111, 2004. ECOREF #100909	ECOTOX
Earthworm	Eisenia	fetida	34256821	2-Chloro-N-(ethoxymethyl)-N-(2-ethyl-6-methylphenyl)acetamide		283		mg/kg dry soil	283		Active ingredient	14	Day(s)	LC50	Adult	Artificial soil	Wang,Y., S. Wu, L. Chen, C. Wu, R. Yu, Q. Wang, and X. Zhao. Toxicity Assessment of 45 Pesticides to the Epigeic Earthworm Eisenia fetida. Chemosphere88(4): 484-491, 2012. ECOREF #159988	ECOTOX
Earthworm	Eisenia	fetida	34256821	2-Chloro-N-(ethoxymethyl)-N-(2-ethyl-6-methylphenyl)acetamide		145.3		mg/kg dry soil	145.3		Active ingredient	14	Day(s)	LC50	Adult	Artificial soil	Xiao,N., B. Jing, F. Ge, and X. Liu. The Fate of Herbicide Acetochlor and Its Toxicity to Eisenia fetida Under Laboratory Conditions. Chemosphere62(8): 1366-1373, 2006. ECOREF #105408	ECOTOX
Earthworm	Eisenia	fetida	34256821	2-Chloro-N-(ethoxymethyl)-N-(2-ethyl-6-methylphenyl)acetamide		198.7		mg/kg dry soil	198.7		Formulation	14	Day(s)	LD50	Not reported	Natural soil	Xiao,H., Q.X. Zhou, and J.D. Liang. Single and Joint Effects of Acetochlor and Urea on Earthworm Eisenia foelide Populations in Phaiozem. Environ. Geochem. Health26(2): 277-283, 2004. ECOREF #114549	ECOTOX
Earthworm	Eisenia	fetida	34256821	2-Chloro-N-(ethoxymethyl)-N-(2-ethyl-6-methylphenyl)acetamide		155.8		mg/kg soil	155.8		Formulation	14	Day(s)	LD50	Not reported	Natural soil	Liang,J., and Q. Zhou. Single and Binary-Combined Toxicity of Methamidophos, Acetochlor and Copper Acting on Earthworms Eisenia foetida. Bull. Environ. Contam. Toxicol.71(6): 1158-1166, 2003. ECOREF #73641	ECOTOX
Earthworm	Eisenia	andrei	37244874	5,6-Dihydro-2-methyl-N-phenyl-1,4-oxathiin-3-carboxamide mixt. with N,N,N_,N_-tetramethylthioperoxydicarbonic diamide ([(Me2N)C(S)]2S2)		1000	>	AI mg/kg dry soil	1000	>	Active ingredient	14	Day(s)	LC50	Adult	Artificial soil	Alves,P.R.L., E.J.B.N. Cardoso, A.M. Martines, J.P. Sousa, and A. Pasini. Earthworm Ecotoxicological Assessments of Pesticides Used to Treat Seeds Under Tropical Conditions. Chemosphere90(11): 2674-2682, 2013. ECOREF #169033	ECOTOX
Earthworm	Eisenia	fetida	37517309	N-(3-Acetyl-4-{2-hydroxy-3-[(propan-2-yl)amino]propoxy}phenyl)butanamide		2000	>	mg/kg dry soil	2000	>	Active ingredient	14	Day(s)	LC50	Adult	Artificial soil	Pino,M.R., J. Val, A.M. Mainar, E. Zuriaga, C. Espanol, and E. Langa. Acute Toxicological Effects on the Earthworm Eisenia fetida of 18 Common Pharmaceuticals in Artificial Soil. Sci. Total Environ.518:225-237, 2015. ECOREF #182499	ECOTOX
Earthworm	Eisenia	fetida	37853615	1,1_-(1-Methylethylidene)bis[3,5-dibromo-4-methoxybenzene		500	>	mg/kg dry soil	500	>	Active ingredient	14	Day(s)	LC50	Adult	Natural soil	Chen,X., J. Gu, Y. Wang, X. Gu, X. Zhao, X. Wang, and R. Ji. Fate and o-Methylating Detoxification of Tetrabromobisphenol A (TBBPA) in Two Earthworms (Metaphire guillelmi and Eisenia fetida). Environ. Pollut.227:526-533, 2017. ECOREF #180000	ECOTOX
Earthworm	Eisenia	fetida	39515418	2,2,3,3-Tetramethylcyclopropanecarboxylic acid cyano(3-phenoxyphenyl)methyl ester		1246		mg/kg	1246		Active ingredient	14	Day(s)	LC50	Adult	Artificial soil	Wang,Y., T. Cang, X. Zhao, R. Yu, L. Chen, C. Wu, and Q. Wang. Comparative Acute Toxicity of Twenty-Four Insecticides to Earthworm, Eisenia fetida. Ecotoxicol. Environ. Saf.79:122-128, 2012. ECOREF #163184	ECOTOX
Earthworm	Eisenia	fetida	41394052	4-Amino-3-methyl-6-phenyl-1,2,4-triazin-5(4H)-one		195.2		mg/kg dry soil	195.2		Active ingredient	14	Day(s)	LC50	Adult	Artificial soil	Wang,Y., S. Wu, L. Chen, C. Wu, R. Yu, Q. Wang, and X. Zhao. Toxicity Assessment of 45 Pesticides to the Epigeic Earthworm Eisenia fetida. Chemosphere88(4): 484-491, 2012. ECOREF #159988	ECOTOX
Earthworm	Eisenia	fetida	41483436	N,N-Dimethylsulfamic acid 5-butyl-2-(ethylamino)-6-methyl-4-pyrimidinyl ester		401		AI mg/kg soil	401		Active ingredient	14	Day(s)	LC50	Adult	Artificial soil	Heimbach,F.. Comparison of Laboratory Methods, Using Eisenia foetida and Lumbricus terrestris, for the Assessment of the Hazard of Chemicals to Earthworms. J. Plant Dis. Prot.92(2): 186-193, 1985. ECOREF #40544	ECOTOX
Earthworm	Eisenia	fetida	41859670	2-[4-[2-[(4-Chlorobenzoyl)amino]ethyl]phenoxy]-2-methylpropanoic acid		2000	>	mg/kg dry soil	2000	>	Active ingredient	14	Day(s)	LC50	Adult	Artificial soil	Pino,M.R., J. Val, A.M. Mainar, E. Zuriaga, C. Espanol, and E. Langa. Acute Toxicological Effects on the Earthworm Eisenia fetida of 18 Common Pharmaceuticals in Artificial Soil. Sci. Total Environ.518:225-237, 2015. ECOREF #182499	ECOTOX
Earthworm	Eisenia	fetida	42200339	5-[3-[(1,1-Dimethylethyl)amino]-2-hydroxypropoxy]-1,2,3,4-tetrahydro-2,3-naphthalenediol		2000	>	mg/kg dry soil	2000	>	Active ingredient	14	Day(s)	LC50	Adult	Artificial soil	Pino,M.R., J. Val, A.M. Mainar, E. Zuriaga, C. Espanol, and E. Langa. Acute Toxicological Effects on the Earthworm Eisenia fetida of 18 Common Pharmaceuticals in Artificial Soil. Sci. Total Environ.518:225-237, 2015. ECOREF #182499	ECOTOX
Earthworm	Eisenia	fetida	45298906	1,1,2,2,3,3,4,4,5,5,6,6,7,7,8,8,8-Heptadecafluoro-1-octanesulfonic acid ion(1-)		540.97		mg/kg dry soil	540.97		Active ingredient	14	Day(s)	LC50	Mature	Natural soil	Yuan,Z., J. Zhang, L. Zhao, J. Li, and H. Liu. Effects of Perfluorooctanoic Acid and Perfluorooctane Sulfonate on Acute Toxicity, Superoxide Dismutase, and Cellulase Activity in the Earthworm Eisenia fetida. Environ. Sci. Pollut. Res. Int.24(22): 18188-18194, 2017. ECOREF #177158	ECOTOX
Earthworm	Eisenia	fetida	50512351	1,3-Dithiolan-2-ylidenepropanedioic acid bis(1-methylethyl)ester		281.2		mg/kg dry soil	281.2		Active ingredient	14	Day(s)	LC50	Adult	Artificial soil	Wang,Y., S. Wu, L. Chen, C. Wu, R. Yu, Q. Wang, and X. Zhao. Toxicity Assessment of 45 Pesticides to the Epigeic Earthworm Eisenia fetida. Chemosphere88(4): 484-491, 2012. ECOREF #159988	ECOTOX
Earthworm	Eisenia	fetida	51218496	2-Chloro-N-(2,6-diethylphenyl)-N-(2-propoxyethyl)acetamide		516.2		mg/kg dry soil	516.2		Active ingredient	14	Day(s)	LC50	Adult	Artificial soil	Wang,Y., S. Wu, L. Chen, C. Wu, R. Yu, Q. Wang, and X. Zhao. Toxicity Assessment of 45 Pesticides to the Epigeic Earthworm Eisenia fetida. Chemosphere88(4): 484-491, 2012. ECOREF #159988	ECOTOX
Earthworm	Eisenia	fetida	51384511	1-[4-(2-Methoxyethyl)phenoxy]-3-[(1-methylethyl)amino]-2-propanol		2000	>	mg/kg dry soil	2000	>	Active ingredient	14	Day(s)	LC50	Adult	Artificial soil	Pino,M.R., J. Val, A.M. Mainar, E. Zuriaga, C. Espanol, and E. Langa. Acute Toxicological Effects on the Earthworm Eisenia fetida of 18 Common Pharmaceuticals in Artificial Soil. Sci. Total Environ.518:225-237, 2015. ECOREF #182499	ECOTOX
Earthworm	Eisenia	fetida	52315078	3-(2,2-Dichloroethenyl)-2,2-dimethylcyclopropanecarboxylic acid cyano(3-phenoxyphenyl)methyl ester		1272		mg/kg	1272		Active ingredient	14	Day(s)	LC50	Adult	Artificial soil	Wang,Y., T. Cang, X. Zhao, R. Yu, L. Chen, C. Wu, and Q. Wang. Comparative Acute Toxicity of Twenty-Four Insecticides to Earthworm, Eisenia fetida. Ecotoxicol. Environ. Saf.79:122-128, 2012. ECOREF #163184	ECOTOX
Earthworm	Eisenia	fetida	52315078	3-(2,2-Dichloroethenyl)-2,2-dimethylcyclopropanecarboxylic acid cyano(3-phenoxyphenyl)methyl ester		86.04		mg/kg	86.04		Active ingredient	14	Day(s)	LC50	Adult	Artificial soil	Zhou,S., C. Duan, W.H.G. Michelle, F. Yang, and X. Wang. Individual and Combined Toxic Effects of Cypermethrin and Chlorpyrifos on Earthworm. J. Environ. Sci.23(4): 676-680, 2011. ECOREF #159883	ECOTOX
Earthworm	Eisenia	fetida	52918635	(1R,3R)-3-(2,2-Dibromoethenyl)-2,2-dimethylcyclopropanecarboxylic acid (S)cyano(3-phenoxyphenyl)methyl ester		432.9		mg/kg dry soil	432.9		Active ingredient	14	Day(s)	LC50	Mature	Artificial soil	Shi,Y., Y. Shi, X. Wang, Y. Lu, and S. Yan. Comparative Effects of Lindane and Deltamethrin on Mortality, Growth, and Cellulase Activity in Earthworms (Eisenia fetida). Pestic. Biochem. Physiol.89(1): 31-38, 2007. ECOREF #108398	ECOTOX
Earthworm	Eisenia	fetida	55285148	N-[(Dibutylamino)thio]-N-methylcarbamic acid 2,3-dihydro-2,2-dimethyl-7-benzofuranyl ester		130.1		mg/kg	130.1		Active ingredient	14	Day(s)	LC50	Adult	Artificial soil	Wang,Y., T. Cang, X. Zhao, R. Yu, L. Chen, C. Wu, and Q. Wang. Comparative Acute Toxicity of Twenty-Four Insecticides to Earthworm, Eisenia fetida. Ecotoxicol. Environ. Saf.79:122-128, 2012. ECOREF #163184	ECOTOX
Earthworm	Eisenia	fetida	61545991	1-Methyl-3-octyl-1H-imidazolium bromide (1:1)		159.4		mg/kg dry soil	159.4		Active ingredient	14	Day(s)	LC50	Not reported	Artificial soil	Luo,Y.R., S.H. Wang, M.X. Yun, X.Y. Li, J.J. Wang, and Z.J. Sun. The Toxic Effects of Ionic Liquids on the Activities of Acetylcholinesterase and Cellulase in Earthworms. Chemosphere77(3): 313-318, 2009. ECOREF #150044	ECOTOX
Earthworm	Eisenia	fetida	64249010	S-[2-[(4-Chlorophenyl)(1-methylethyl)amino]-2-oxoethyl] O,O-dimethyl ester phosphorodithioic acid		180.1		mg/kg dry soil	180.1		Active ingredient	14	Day(s)	LC50	Adult	Artificial soil	Wang,Y., S. Wu, L. Chen, C. Wu, R. Yu, Q. Wang, and X. Zhao. Toxicity Assessment of 45 Pesticides to the Epigeic Earthworm Eisenia fetida. Chemosphere88(4): 484-491, 2012. ECOREF #159988	ECOTOX
Earthworm	Eisenia	fetida	66332965	N-[3-(1-Methylethoxy)phenyl]-2-(trifluoromethyl)benzamide		150.4		mg/kg dry soil	150.4		Active ingredient	14	Day(s)	LC50	Adult	Artificial soil	Wang,Y., S. Wu, L. Chen, C. Wu, R. Yu, Q. Wang, and X. Zhao. Toxicity Assessment of 45 Pesticides to the Epigeic Earthworm Eisenia fetida. Chemosphere88(4): 484-491, 2012. ECOREF #159988	ECOTOX
Earthworm	Eisenia	fetida	68085858	3-(2-Chloro-3,3,3-trifluoro-1-propenyl)-2,2-dimethylcyclopropanecarboxylic acid cyano(3-phenoxyphenyl)methyl ester		1369		mg/kg	1369		Active ingredient	14	Day(s)	LC50	Adult	Artificial soil	Wang,Y., T. Cang, X. Zhao, R. Yu, L. Chen, C. Wu, and Q. Wang. Comparative Acute Toxicity of Twenty-Four Insecticides to Earthworm, Eisenia fetida. Ecotoxicol. Environ. Saf.79:122-128, 2012. ECOREF #163184	ECOTOX
Earthworm	Eisenia	fetida	68359375	3-(2,2-Dichloroethenyl)-2,2-dimethyl cyclopropanecarboxylic acid cyano(4-fluoro-3-phenoxyphenyl)methyl ester		0.384	>	AI ug/g dry soil	0.384	>	Active ingredient	14	Day(s)	LC50	Not reported	Artificial soil	De Perre,C., K.W.J. Williard, J.E. Schoonover, B.G. Young, T.M. Murphy, and M.J. Lydy. Assessing the Fate and Effects of an Insecticidal Formulation. Environ. Toxicol. Chem.34(1): 197-207, 2015. ECOREF #169751	ECOTOX
Earthworm	Eisenia	fetida	69327760	2-[(1,1-Dimethylethyl)imino]tetrahydro-3-(1-methylethyl)-5-phenyl-4H-1,3,5-thiadiazin-4-one		363.3		mg/kg	363.3		Active ingredient	14	Day(s)	LC50	Adult	Artificial soil	Wang,Y., T. Cang, X. Zhao, R. Yu, L. Chen, C. Wu, and Q. Wang. Comparative Acute Toxicity of Twenty-Four Insecticides to Earthworm, Eisenia fetida. Ecotoxicol. Environ. Saf.79:122-128, 2012. ECOREF #163184	ECOTOX
Earthworm	Eisenia	fetida	69327760	2-[(1,1-Dimethylethyl)imino]tetrahydro-3-(1-methylethyl)-5-phenyl-4H-1,3,5-thiadiazin-4-one		363.3		mg/kg dry soil	363.3		Active ingredient	14	Day(s)	LC50	Adult	Artificial soil	Wang,Y., S. Wu, L. Chen, C. Wu, R. Yu, Q. Wang, and X. Zhao. Toxicity Assessment of 45 Pesticides to the Epigeic Earthworm Eisenia fetida. Chemosphere88(4): 484-491, 2012. ECOREF #159988	ECOTOX
Earthworm	Eisenia	fetida	70288867	Ivermectin		56.34		mg/kg	56.34		Active ingredient	14	Day(s)	LC50	Adult	Artificial soil	Wang,Y., T. Cang, X. Zhao, R. Yu, L. Chen, C. Wu, and Q. Wang. Comparative Acute Toxicity of Twenty-Four Insecticides to Earthworm, Eisenia fetida. Ecotoxicol. Environ. Saf.79:122-128, 2012. ECOREF #163184	ECOTOX
Earthworm	Eisenia	fetida	70288867	Ivermectin		15.8		mg/kg dry soil	15.8		Formulation	14	Day(s)	LC50	Not reported	Artificial soil	Gunn,A., and J.W. Sadd. The Effect of Ivermectin on the Survival, Behaviour and Cocoon Production of the Earthworm Eisenia fetida. Pedobiologia38:327-333, 1994. ECOREF #66544	ECOTOX
Earthworm	Eisenia	fetida	71283802	(2R)-2-[4-[(6-Chloro-2-benzoxazolyl)oxy]phenoxy]propanoic acid, Ethyl ester		306.5		mg/kg dry soil	306.5		Active ingredient	14	Day(s)	LC50	Adult	Artificial soil	Wang,Y., S. Wu, L. Chen, C. Wu, R. Yu, Q. Wang, and X. Zhao. Toxicity Assessment of 45 Pesticides to the Epigeic Earthworm Eisenia fetida. Chemosphere88(4): 484-491, 2012. ECOREF #159988	ECOTOX
Earthworm	Eisenia	fetida	71422678	N-[[[3,5-Dichloro-4-[[3-chloro-5-(trifluoromethyl)-2-pyridinyl]oxy]phenyl]amino]carbonyl]-2,6-difluorobenzamide		381.8		mg/kg	381.8		Active ingredient	14	Day(s)	LC50	Adult	Artificial soil	Wang,Y., T. Cang, X. Zhao, R. Yu, L. Chen, C. Wu, and Q. Wang. Comparative Acute Toxicity of Twenty-Four Insecticides to Earthworm, Eisenia fetida. Ecotoxicol. Environ. Saf.79:122-128, 2012. ECOREF #163184	ECOTOX
Earthworm	Eisenia	andrei	71751412	Avermectin B1		7.64		AI mg/kg dry soil	7.64		Active ingredient	14	Day(s)	LC50	Adult	Artificial soil	Nunes,M.E.T., M.A. Daam, and E.L.G. Espindola. Survival, Morphology and Reproduction of Eisenia andrei (Annelida, Oligochaeta) as Affected by Vertimec 18 EC (a.i. Abamectin) in Tests Performed Under Tropical Conditions. Appl. Soil Ecol.100:18-26, 2016. ECOREF #173915	ECOTOX
Earthworm	Eisenia	fetida	71751412	Avermectin B1		445.3		mg/kg dry soil	445.3		Formulation	14	Day(s)	LC50	Adult	Artificial soil	Kaczynska,A., and M. Cycon. Adaptation of Acute Toxicity Test for Earthworms to Studies of Plant Protection Products and Other Chemical Substances. Pestycydy1/2:105-111, 2004. ECOREF #100909	ECOTOX
Earthworm	Eisenia	fetida	71751412	Avermectin B1		27.86		mg/kg	27.86		Active ingredient	14	Day(s)	LC50	Adult	Artificial soil	Wang,Y., T. Cang, X. Zhao, R. Yu, L. Chen, C. Wu, and Q. Wang. Comparative Acute Toxicity of Twenty-Four Insecticides to Earthworm, Eisenia fetida. Ecotoxicol. Environ. Saf.79:122-128, 2012. ECOREF #163184	ECOTOX
Earthworm	Eisenia	fetida	74222972	2-[[[[(4,6-Dimethyl-2-pyrimidinyl)amino]carbonyl]amino]sulfonyl]benzoic acid, Methyl ester		448.6		mg/kg dry soil	448.6		Active ingredient	14	Day(s)	LC50	Adult	Artificial soil	Wang,Y., S. Wu, L. Chen, C. Wu, R. Yu, Q. Wang, and X. Zhao. Toxicity Assessment of 45 Pesticides to the Epigeic Earthworm Eisenia fetida. Chemosphere88(4): 484-491, 2012. ECOREF #159988	ECOTOX
Earthworm	Eisenia	fetida	74223646	2-[[[[(4-Methoxy-6-methyl-1,3,5-triazin-2-yl)amino]carbonyl]amino]sulfonyl]benzoic acid methyl ester		382.8		mg/kg dry soil	382.8		Active ingredient	14	Day(s)	LC50	Adult	Artificial soil	Wang,Y., S. Wu, L. Chen, C. Wu, R. Yu, Q. Wang, and X. Zhao. Toxicity Assessment of 45 Pesticides to the Epigeic Earthworm Eisenia fetida. Chemosphere88(4): 484-491, 2012. ECOREF #159988	ECOTOX
Earthworm	Eisenia	fetida	75330755	(2S)-(1S,3R,7S,8S,8aR)-1,2,3,7,8,8a-Hexahydro-3,7-dimethyl-8-[2-[(2R,4R)-tetrahydro-4-hydroxy-6-oxo-2H-pyran-2-yl]ethyl]-1-naphthalenyl ester butanoic acid		795.07		mg/kg dry soil	795.07		Active ingredient	14	Day(s)	LC50	Adult	Artificial soil	Pino,M.R., J. Val, A.M. Mainar, E. Zuriaga, C. Espanol, and E. Langa. Acute Toxicological Effects on the Earthworm Eisenia fetida of 18 Common Pharmaceuticals in Artificial Soil. Sci. Total Environ.518:225-237, 2015. ECOREF #182499	ECOTOX
Earthworm	Eisenia	fetida	77182822	2-Amino-4-(hydroxymethylphosphinyl)butanoic acid monoammonium salt		162.2		mg/kg dry soil	162.2		Active ingredient	14	Day(s)	LC50	Adult	Artificial soil	Wang,Y., S. Wu, L. Chen, C. Wu, R. Yu, Q. Wang, and X. Zhao. Toxicity Assessment of 45 Pesticides to the Epigeic Earthworm Eisenia fetida. Chemosphere88(4): 484-491, 2012. ECOREF #159988	ECOTOX
Earthworm	Eisenia	fetida	77501601	5-[2-Chloro-4-(trifluoromethyl)phenoxy]-2-nitrobenzoic acid carboxymethyl ester		1000	>	mg/kg dry soil	1000	>	Active ingredient	14	Day(s)	LC50	Adult	Artificial soil	Wang,Y., S. Wu, L. Chen, C. Wu, R. Yu, Q. Wang, and X. Zhao. Toxicity Assessment of 45 Pesticides to the Epigeic Earthworm Eisenia fetida. Chemosphere88(4): 484-491, 2012. ECOREF #159988	ECOTOX
Earthworm	Eisenia	fetida	79241466	(2R)-2-[4-[[5-(Trifluoromethyl)-2-pyridinyl]oxy]phenoxy]propanoic acid butyl ester		416.4		mg/kg dry soil	416.4		Active ingredient	14	Day(s)	LC50	Adult	Artificial soil	Wang,Y., S. Wu, L. Chen, C. Wu, R. Yu, Q. Wang, and X. Zhao. Toxicity Assessment of 45 Pesticides to the Epigeic Earthworm Eisenia fetida. Chemosphere88(4): 484-491, 2012. ECOREF #159988	ECOTOX
Earthworm	Eisenia	fetida	79538322	(1R,3R)-rel-3-[(1Z)-2-Chloro-3,3,3-trifluoro-1-propen-1-yl]-2,2-dimethylcyclopropanecarboxylic acid (2,3,5,6-tetrafluoro-4-methylphenyl)methyl ester		380		ng/g dry wt	0.38		Active ingredient	14	Day(s)	LC50	Adult	Natural soil	Whiting,S.A., and M.J. Lydy. A Site-Specific Ecological Risk Assessment for Corn-Associated Insecticides. Integr. Environ. Assess. Manag.11(3): 445-458, 2015. ECOREF #183647	ECOTOX
Earthworm	Eisenia	fetida	79902639	2,2-Dimethylbutanoic acid (1S,3R,7S,8S,8aR)-1,2,3,7,8,8a-hexahydro-3,7-dimethyl-8-[2-[(2R,4R)-tetrahydro-4-hydroxy-6-oxo-2H-pyran-2-yl]ethyl]-1-naphthalenyl ester		92.7		mg/kg dry soil	92.7		Active ingredient	14	Day(s)	LC50	Adult	Artificial soil	Pino,M.R., J. Val, A.M. Mainar, E. Zuriaga, C. Espanol, and E. Langa. Acute Toxicological Effects on the Earthworm Eisenia fetida of 18 Common Pharmaceuticals in Artificial Soil. Sci. Total Environ.518:225-237, 2015. ECOREF #182499	ECOTOX
Earthworm	Eisenia	fetida	79983714	alpha-Butyl-alpha-(2,4-dichlorophenyl)-1H-1,2,4-triazole-1-ethanol		562		mg/kg dry soil	562		Active ingredient	14	Day(s)	LC50	Adult	Artificial soil	Wang,Y., S. Wu, L. Chen, C. Wu, R. Yu, Q. Wang, and X. Zhao. Toxicity Assessment of 45 Pesticides to the Epigeic Earthworm Eisenia fetida. Chemosphere88(4): 484-491, 2012. ECOREF #159988	ECOTOX
Earthworm	Eisenia	fetida	86479063	N-[[[3,5-Dichloro-4-(1,1,2,2-tetrafluoroethoxy)phenyl]amino]carbonyl]-2,6-difluorobenzamide		374.2		mg/kg	374.2		Active ingredient	14	Day(s)	LC50	Adult	Artificial soil	Wang,Y., T. Cang, X. Zhao, R. Yu, L. Chen, C. Wu, and Q. Wang. Comparative Acute Toxicity of Twenty-Four Insecticides to Earthworm, Eisenia fetida. Ecotoxicol. Environ. Saf.79:122-128, 2012. ECOREF #163184	ECOTOX
Earthworm	Eisenia	fetida	87392129	2-Chloro-N-(2-ethyl-6-methylphenyl)-N-[(1S)-2-methoxy-1-methylethyl]acetamide		184.8		mg/kg dry soil	184.8		Active ingredient	14	Day(s)	LC50	Adult	Artificial soil	Wang,Y., S. Wu, L. Chen, C. Wu, R. Yu, Q. Wang, and X. Zhao. Toxicity Assessment of 45 Pesticides to the Epigeic Earthworm Eisenia fetida. Chemosphere88(4): 484-491, 2012. ECOREF #159988	ECOTOX
Earthworm	Eisenia	fetida	91465086	3-[(1Z)-2-Chloro-3,3,3-trifluoro-1-propen-1-yl]-2,2-dimethylcyclopropanecarboxylic acid (1S,3S)-rel-(R)-cyano(3-phenoxyphenyl)methyl ester		1000	>	mg/kg dry soil	1000	>	Formulation	14	Day(s)	LC50	Adult	Artificial soil	Kaczynska,A., and M. Cycon. Adaptation of Acute Toxicity Test for Earthworms to Studies of Plant Protection Products and Other Chemical Substances. Pestycydy1/2:105-111, 2004. ECOREF #100909	ECOTOX
Earthworm	Eisenia	fetida	91465086	3-[(1Z)-2-Chloro-3,3,3-trifluoro-1-propen-1-yl]-2,2-dimethylcyclopropanecarboxylic acid (1S,3S)-rel-(R)-cyano(3-phenoxyphenyl)methyl ester		229		AI mg/kg dry soil	229		Active ingredient	14	Day(s)	LC50	Adult	Artificial soil	Garcia,M., A. Scheffczyk, T. Garcia, and J. Rombke. The Effects of the Insecticide lambda-Cyhalothrin on the Earthworm Eisenia fetida Under Experimental Conditions of Tropical and Temperate Regions. Environ. Pollut.159(2): 398-400, 2011. ECOREF #155388	ECOTOX
Earthworm	Eisenia	fetida	91465086	3-[(1Z)-2-Chloro-3,3,3-trifluoro-1-propen-1-yl]-2,2-dimethylcyclopropanecarboxylic acid (1S,3S)-rel-(R)-cyano(3-phenoxyphenyl)methyl ester		23.9		AI mg/kg dry soil	23.9		Active ingredient	14	Day(s)	LC50	Adult	Artificial soil	Garcia,M., A. Scheffczyk, T. Garcia, and J. Rombke. The Effects of the Insecticide lambda-Cyhalothrin on the Earthworm Eisenia fetida Under Experimental Conditions of Tropical and Temperate Regions. Environ. Pollut.159(2): 398-400, 2011. ECOREF #155388	ECOTOX
Earthworm	Eisenia	fetida	91465086	3-[(1Z)-2-Chloro-3,3,3-trifluoro-1-propen-1-yl]-2,2-dimethylcyclopropanecarboxylic acid (1S,3S)-rel-(R)-cyano(3-phenoxyphenyl)methyl ester		68.5		AI mg/kg dry soil	68.5		Active ingredient	14	Day(s)	LC50	Adult	Artificial soil	Garcia,M., A. Scheffczyk, T. Garcia, and J. Rombke. The Effects of the Insecticide lambda-Cyhalothrin on the Earthworm Eisenia fetida Under Experimental Conditions of Tropical and Temperate Regions. Environ. Pollut.159(2): 398-400, 2011. ECOREF #155388	ECOTOX
Earthworm	Eisenia	fetida	91465086	3-[(1Z)-2-Chloro-3,3,3-trifluoro-1-propen-1-yl]-2,2-dimethylcyclopropanecarboxylic acid (1S,3S)-rel-(R)-cyano(3-phenoxyphenyl)methyl ester		65		AI mg/kg dry soil	65		Active ingredient	14	Day(s)	LC50	Adult	Natural soil	Garcia,M., A. Scheffczyk, T. Garcia, and J. Rombke. The Effects of the Insecticide lambda-Cyhalothrin on the Earthworm Eisenia fetida Under Experimental Conditions of Tropical and Temperate Regions. Environ. Pollut.159(2): 398-400, 2011. ECOREF #155388	ECOTOX
Earthworm	Eisenia	fetida	91465086	3-[(1Z)-2-Chloro-3,3,3-trifluoro-1-propen-1-yl]-2,2-dimethylcyclopropanecarboxylic acid (1S,3S)-rel-(R)-cyano(3-phenoxyphenyl)methyl ester		99.8		AI mg/kg dry soil	99.8		Active ingredient	14	Day(s)	LC50	Adult	Artificial soil	Garcia,M., A. Scheffczyk, T. Garcia, and J. Rombke. The Effects of the Insecticide lambda-Cyhalothrin on the Earthworm Eisenia fetida Under Experimental Conditions of Tropical and Temperate Regions. Environ. Pollut.159(2): 398-400, 2011. ECOREF #155388	ECOTOX
Earthworm	Eisenia	fetida	91465086	3-[(1Z)-2-Chloro-3,3,3-trifluoro-1-propen-1-yl]-2,2-dimethylcyclopropanecarboxylic acid (1S,3S)-rel-(R)-cyano(3-phenoxyphenyl)methyl ester		140		AI mg/kg dry soil	140		Active ingredient	14	Day(s)	LC50	Adult	Artificial soil	Garcia,M., A. Scheffczyk, T. Garcia, and J. Rombke. The Effects of the Insecticide lambda-Cyhalothrin on the Earthworm Eisenia fetida Under Experimental Conditions of Tropical and Temperate Regions. Environ. Pollut.159(2): 398-400, 2011. ECOREF #155388	ECOTOX
Earthworm	Eisenia	fetida	91465086	3-[(1Z)-2-Chloro-3,3,3-trifluoro-1-propen-1-yl]-2,2-dimethylcyclopropanecarboxylic acid (1S,3S)-rel-(R)-cyano(3-phenoxyphenyl)methyl ester		1370		mg/kg	1370		Active ingredient	14	Day(s)	LC50	Adult	Artificial soil	Wang,Y., T. Cang, X. Zhao, R. Yu, L. Chen, C. Wu, and Q. Wang. Comparative Acute Toxicity of Twenty-Four Insecticides to Earthworm, Eisenia fetida. Ecotoxicol. Environ. Saf.79:122-128, 2012. ECOREF #163184	ECOTOX
Earthworm	Eisenia	fetida	91465086	3-[(1Z)-2-Chloro-3,3,3-trifluoro-1-propen-1-yl]-2,2-dimethylcyclopropanecarboxylic acid (1S,3S)-rel-(R)-cyano(3-phenoxyphenyl)methyl ester		560.3		AI mg/kg soil	560.3		Active ingredient	14	Day(s)	LC50	Adult	Artificial soil	Wang,Y.H., X.H. An, W.F. Shen, L.Z. Chen, J.H. Jiang, Q. Wang, and L.M. Cai. Individual and Combined Toxic Effects of Herbicide Atrazine and Three Insecticides on the Earthworm, Eisenia fetida. Ecotoxicology25(5): 991-999, 2016. ECOREF #174484	ECOTOX
Earthworm	Eisenia	fetida	91465086	3-[(1Z)-2-Chloro-3,3,3-trifluoro-1-propen-1-yl]-2,2-dimethylcyclopropanecarboxylic acid (1S,3S)-rel-(R)-cyano(3-phenoxyphenyl)methyl ester		560.3		AI mg/kg soil	560.3		Active ingredient	14	Day(s)	LC50	Adult	Artificial soil	Cang,T., D. Dai, G. Yang, Y. Yu, L. Lv, L. Cai, Q. Wang, and Y. Wang. Combined Toxicity of Imidacloprid and Three Insecticides to the Earthworm, Eisenia fetida (Annelida, Oligochaeta). Environ. Sci. Pollut. Res. Int.24(9): 8722-8730, 2017. ECOREF #184164	ECOTOX
Earthworm	Eisenia	fetida	94361065	alpha-(4-Chlorophenyl)-alpha-(1-cyclopropylethyl)-1H-1,2,4-triazole-1-ethanol		211.8		mg/kg dry soil	211.8		Active ingredient	14	Day(s)	LC50	Adult	Artificial soil	Wang,Y., S. Wu, L. Chen, C. Wu, R. Yu, Q. Wang, and X. Zhao. Toxicity Assessment of 45 Pesticides to the Epigeic Earthworm Eisenia fetida. Chemosphere88(4): 484-491, 2012. ECOREF #159988	ECOTOX
Earthworm	Eisenia	fetida	96182535	Phosphorothioc acid O-[2-(1,1-dimethylethyl)-5-pyrimidinyl]O-ethyl O-(1-methylethyl) ester		1.19		AI ug/g dry soil	1.19		Active ingredient	14	Day(s)	LC50	Not reported	Artificial soil	De Perre,C., K.W.J. Williard, J.E. Schoonover, B.G. Young, T.M. Murphy, and M.J. Lydy. Assessing the Fate and Effects of an Insecticidal Formulation. Environ. Toxicol. Chem.34(1): 197-207, 2015. ECOREF #169751	ECOTOX
Earthworm	Eisenia	fetida	96489713	4-Chloro-2-(1,1-dimethylethyl)-5-[[[4-(1,1-dimethylethyl)phenyl]methyl]thio]-3(2H)pyridazinene		362.5		mg/kg dry soil	362.5		Active ingredient	14	Day(s)	LC50	Adult	Artificial soil	Wang,Y., S. Wu, L. Chen, C. Wu, R. Yu, Q. Wang, and X. Zhao. Toxicity Assessment of 45 Pesticides to the Epigeic Earthworm Eisenia fetida. Chemosphere88(4): 484-491, 2012. ECOREF #159988	ECOTOX
Earthworm	Eisenia	fetida	96525234	5-(Methylamino)-2-phenyl-4-[3-(trifluoromethyl)phenyl]-3(2H)-furanone		307.2		mg/kg dry soil	307.2		Active ingredient	14	Day(s)	LC50	Adult	Artificial soil	Wang,Y., S. Wu, L. Chen, C. Wu, R. Yu, Q. Wang, and X. Zhao. Toxicity Assessment of 45 Pesticides to the Epigeic Earthworm Eisenia fetida. Chemosphere88(4): 484-491, 2012. ECOREF #159988	ECOTOX
Earthworm	Eisenia	fetida	100646513	(2R)-2-[4-[(6-Chloro-2-quinoxalinyl)oxy]phenoxy]propanoic acid ethyl ester		1000	>	mg/kg dry soil	1000	>	Formulation	14	Day(s)	LC50	Adult	Artificial soil	Kaczynska,A., and M. Cycon. Adaptation of Acute Toxicity Test for Earthworms to Studies of Plant Protection Products and Other Chemical Substances. Pestycydy1/2:105-111, 2004. ECOREF #100909	ECOTOX
Earthworm	Eisenia	fetida	100646513	(2R)-2-[4-[(6-Chloro-2-quinoxalinyl)oxy]phenoxy]propanoic acid ethyl ester		389.2		mg/kg dry soil	389.2		Active ingredient	14	Day(s)	LC50	Adult	Artificial soil	Wang,Y., S. Wu, L. Chen, C. Wu, R. Yu, Q. Wang, and X. Zhao. Toxicity Assessment of 45 Pesticides to the Epigeic Earthworm Eisenia fetida. Chemosphere88(4): 484-491, 2012. ECOREF #159988	ECOTOX
Earthworm	Eisenia	fetida	101200480	2-[[[[(4-Methoxy-6-methyl-1,3,5-triazin-2-yl)methylamino]carbonyl]amino]sulfonyl]benzoic acid methyl ester		511		mg/kg soil	511		Active ingredient	14	Day(s)	LC50	Not reported	Artificial soil	Chen,J., M. Saleem, C. Wang, W. Liang, and Q. Zhang. Individual and Combined Effects of Herbicide Tribenuron-Methyl and Fungicide Tebuconazole on Soil Earthworm Eisenia fetida. Sci. Rep.8(2967): 9 p., 2018. ECOREF #179703	ECOTOX
Earthworm	Eisenia	fetida	103055078	N-[[[2,5-Dichloro-4-(1,1,2,3,3,3-hexafluoropropoxy)phenyl]amino]carbonyl]-2,6-difluorobenzamide		399.9		mg/kg dry soil	399.9		Active ingredient	14	Day(s)	LC50	Adult	Artificial soil	Wang,Y., S. Wu, L. Chen, C. Wu, R. Yu, Q. Wang, and X. Zhao. Toxicity Assessment of 45 Pesticides to the Epigeic Earthworm Eisenia fetida. Chemosphere88(4): 484-491, 2012. ECOREF #159988	ECOTOX
Earthworm	Eisenia	fetida	104206828	2-[4-(Methylsulfonyl)-2-nitrobenzoyl]-1,3-cyclohexanedione		258.3		mg/kg dry soil	258.3		Active ingredient	14	Day(s)	LC50	Adult	Artificial soil	Wang,Y., S. Wu, L. Chen, C. Wu, R. Yu, Q. Wang, and X. Zhao. Toxicity Assessment of 45 Pesticides to the Epigeic Earthworm Eisenia fetida. Chemosphere88(4): 484-491, 2012. ECOREF #159988	ECOTOX
Earthworm	Eisenia	fetida	107534963	alpha-[2-(4-Chlorophenyl)ethyl]-alpha-(1,1-dimethylethyl)-1H-1,2,4-triazole-1-ethanol		869.8		mg/kg dry soil	869.8		Formulation	14	Day(s)	LC50	Adult	Artificial soil	Kaczynska,A., and M. Cycon. Adaptation of Acute Toxicity Test for Earthworms to Studies of Plant Protection Products and Other Chemical Substances. Pestycydy1/2:105-111, 2004. ECOREF #100909	ECOTOX
Earthworm	Eisenia	fetida	107534963	alpha-[2-(4-Chlorophenyl)ethyl]-alpha-(1,1-dimethylethyl)-1H-1,2,4-triazole-1-ethanol		895.2		mg/kg dry soil	895.2		Active ingredient	14	Day(s)	LC50	Adult	Artificial soil	Wang,Y., S. Wu, L. Chen, C. Wu, R. Yu, Q. Wang, and X. Zhao. Toxicity Assessment of 45 Pesticides to the Epigeic Earthworm Eisenia fetida. Chemosphere88(4): 484-491, 2012. ECOREF #159988	ECOTOX
Earthworm	Eisenia	fetida	107534963	alpha-[2-(4-Chlorophenyl)ethyl]-alpha-(1,1-dimethylethyl)-1H-1,2,4-triazole-1-ethanol		287.9		mg/kg soil	287.9		Active ingredient	14	Day(s)	LC50	Not reported	Artificial soil	Chen,J., M. Saleem, C. Wang, W. Liang, and Q. Zhang. Individual and Combined Effects of Herbicide Tribenuron-Methyl and Fungicide Tebuconazole on Soil Earthworm Eisenia fetida. Sci. Rep.8(2967): 9 p., 2018. ECOREF #179703	ECOTOX
Earthworm	Eisenia	fetida	107534963	alpha-[2-(4-Chlorophenyl)ethyl]-alpha-(1,1-dimethylethyl)-1H-1,2,4-triazole-1-ethanol		180		mg/kg dry wt	180		Formulation	14	Day(s)	LC50	Adult	Artificial soil	Rico,A., C. Sabater, and M.A. Castillo. Lethal and Sub-Lethal Effects of Five Pesticides Used in Rice Farming on the Earthworm Eisenia fetida. Ecotoxicol. Environ. Saf.127:222-229, 2016. ECOREF #177433	ECOTOX
Earthworm	Eisenia	fetida	111988499	[N(Z)]-N-[3-[(6-Chloro-3-pyridinyl)methyl]-2-thiazolidinylidene]cyanamide		10.96		mg/kg	10.96		Active ingredient	14	Day(s)	LC50	Adult	Artificial soil	Wang,Y., T. Cang, X. Zhao, R. Yu, L. Chen, C. Wu, and Q. Wang. Comparative Acute Toxicity of Twenty-Four Insecticides to Earthworm, Eisenia fetida. Ecotoxicol. Environ. Saf.79:122-128, 2012. ECOREF #163184	ECOTOX
Earthworm	Eisenia	fetida	111988499	[N(Z)]-N-[3-[(6-Chloro-3-pyridinyl)methyl]-2-thiazolidinylidene]cyanamide		56.6		mg/kg soil	56.6		Active ingredient	14	Day(s)	LC50	Adult	Artificial soil	Ge,J., Y. Xiao, Y. Chai, H. Yan, R. Wu, X. Xin, D. Wang, and X. Yu. Sub-Lethal Effects of Six Neonicotinoids on Avoidance Behavior andÿReproduction of Earthworms (Eisenia fetida). Ecotoxicol. Environ. Saf.162:423-429, 2018. ECOREF #183513	ECOTOX
Earthworm	Eisenia	fetida	112410238	1-(1,1-Dimethylethyl)-2-(4-ethylbenzoyl)hydrazide-3,5-dimethylbenzoic acid		386.7		mg/kg	386.7		Active ingredient	14	Day(s)	LC50	Adult	Artificial soil	Wang,Y., T. Cang, X. Zhao, R. Yu, L. Chen, C. Wu, and Q. Wang. Comparative Acute Toxicity of Twenty-Four Insecticides to Earthworm, Eisenia fetida. Ecotoxicol. Environ. Saf.79:122-128, 2012. ECOREF #163184	ECOTOX
Earthworm	Eisenia	fetida	117428225	(alphaE)-alpha-(Methoxymethylene)-2-[[[6-(trifluoromethyl)-2-pyridinyl]oxy]methyl]benzeneacetic acid methyl ester		7.22		mg/kg dry soil	7.22		Active ingredient	14	Day(s)	LC50	Adult	Artificial soil	Wang,Y., S. Wu, L. Chen, C. Wu, R. Yu, Q. Wang, and X. Zhao. Toxicity Assessment of 45 Pesticides to the Epigeic Earthworm Eisenia fetida. Chemosphere88(4): 484-491, 2012. ECOREF #159988	ECOTOX
Earthworm	Eisenia	andrei	120068373	5-Amino-1-[2,6-dichloro-4-(trifluoromethyl)phenyl]-4-[(trifluoromethyl)sulfinyl]-1H-pyrazole-3-carbonitrile		1000	>	AI mg/kg dry soil	1000	>	Active ingredient	14	Day(s)	LC50	Adult	Artificial soil	Alves,P.R.L., E.J.B.N. Cardoso, A.M. Martines, J.P. Sousa, and A. Pasini. Earthworm Ecotoxicological Assessments of Pesticides Used to Treat Seeds Under Tropical Conditions. Chemosphere90(11): 2674-2682, 2013. ECOREF #169033	ECOTOX
Earthworm	Eisenia	fetida	120116883	4-Chloro-2-cyano-N,N-dimethyl-5-(4-methylphenyl)-1H-imidazole-1-sulfonamide		568.7		mg/kg dry soil	568.7		Active ingredient	14	Day(s)	LC50	Adult	Artificial soil	Wang,Y., S. Wu, L. Chen, C. Wu, R. Yu, Q. Wang, and X. Zhao. Toxicity Assessment of 45 Pesticides to the Epigeic Earthworm Eisenia fetida. Chemosphere88(4): 484-491, 2012. ECOREF #159988	ECOTOX
Earthworm	Eisenia	fetida	122931480	N-[[(4,6-Dimethoxy-2-pyrimidinyl)amino]carbonyl]-3-(ethylsulfonyl)-2-pyridine sulfonamide		330.5		mg/kg dry soil	330.5		Active ingredient	14	Day(s)	LC50	Adult	Artificial soil	Wang,Y., S. Wu, L. Chen, C. Wu, R. Yu, Q. Wang, and X. Zhao. Toxicity Assessment of 45 Pesticides to the Epigeic Earthworm Eisenia fetida. Chemosphere88(4): 484-491, 2012. ECOREF #159988	ECOTOX
Earthworm	Eisenia	fetida	125225287	2-[(4-Chlorophenyl)methyl]-5-(1-methylethyl)-1-(1H-1,2,4-triazol-1-ylmethyl)cyclopentanol		249.2		mg/kg dry soil	249.2		Active ingredient	14	Day(s)	LC50	Adult	Artificial soil	Wang,Y., S. Wu, L. Chen, C. Wu, R. Yu, Q. Wang, and X. Zhao. Toxicity Assessment of 45 Pesticides to the Epigeic Earthworm Eisenia fetida. Chemosphere88(4): 484-491, 2012. ECOREF #159988	ECOTOX
Earthworm	Eisenia	fetida	129630199	2-[2-Chloro-5-[4-chloro-5-(difluoromethoxy)-1-methyl-1H-pyrazol-3-yl]-4-fluorophenoxy]acetic acid ethyl ester		1000	>	mg/kg dry soil	1000	>	Active ingredient	14	Day(s)	LC50	Adult	Artificial soil	Wang,Y., S. Wu, L. Chen, C. Wu, R. Yu, Q. Wang, and X. Zhao. Toxicity Assessment of 45 Pesticides to the Epigeic Earthworm Eisenia fetida. Chemosphere88(4): 484-491, 2012. ECOREF #159988	ECOTOX
Earthworm	Eisenia	fetida	131860338	(alphaE)-2-[[6-(2-Cyanophenoxy)-4-pyrimidinyl]oxy]-alpha-(methoxymethylene)benzeneacetic acid methyl ester		327.4		mg/kg dry soil	327.4		Active ingredient	14	Day(s)	LC50	Adult	Artificial soil	Wang,Y., S. Wu, L. Chen, C. Wu, R. Yu, Q. Wang, and X. Zhao. Toxicity Assessment of 45 Pesticides to the Epigeic Earthworm Eisenia fetida. Chemosphere88(4): 484-491, 2012. ECOREF #159988	ECOTOX
Earthworm	Eisenia	fetida	133855988	rel-1-[[(2R,3S)-3-(2-Chlorophenyl)-2-(4-fluorophenyl)oxiranyl]methyl]-1H-1,2,4-triazole		333.1		mg/kg dry soil	333.1		Active ingredient	14	Day(s)	LC50	Adult	Artificial soil	Wang,Y., S. Wu, L. Chen, C. Wu, R. Yu, Q. Wang, and X. Zhao. Toxicity Assessment of 45 Pesticides to the Epigeic Earthworm Eisenia fetida. Chemosphere88(4): 484-491, 2012. ECOREF #159988	ECOTOX
Earthworm	Eisenia	fetida	134098616	4-[[[(E)-[(1,3-Dimethyl-5-phenoxy-1H-pyrazol-4-yl)methylene]amino]oxy]methyl]benzoic acid, 1,1-Dimethylethyl ester		75.52		mg/kg dry soil	75.52		Active ingredient	14	Day(s)	LC50	Adult	Artificial soil	Wang,Y., S. Wu, L. Chen, C. Wu, R. Yu, Q. Wang, and X. Zhao. Toxicity Assessment of 45 Pesticides to the Epigeic Earthworm Eisenia fetida. Chemosphere88(4): 484-491, 2012. ECOREF #159988	ECOTOX
Earthworm	Eisenia	fetida	134523005	(betaR,deltaR)-2-(4-Fluorophenyl)-beta,delta-dihydroxy-5-(1-methylethyl)-3-phenyl-4-[(phenylamino)carbonyl]-1H-pyrrole-1-heptanoic acid		2000	>	mg/kg dry soil	2000	>	Active ingredient	14	Day(s)	LC50	Adult	Artificial soil	Pino,M.R., J. Val, A.M. Mainar, E. Zuriaga, C. Espanol, and E. Langa. Acute Toxicological Effects on the Earthworm Eisenia fetida of 18 Common Pharmaceuticals in Artificial Soil. Sci. Total Environ.518:225-237, 2015. ECOREF #182499	ECOTOX
Earthworm	Eisenia	fetida	135410207	(1E)-N-[(6-Chloro-3-pyridinyl)methyl]-N_-cyano-N-methylethanimidamide		1.52		mg/kg	1.52		Active ingredient	14	Day(s)	LC50	Adult	Artificial soil	Wang,Y., T. Cang, X. Zhao, R. Yu, L. Chen, C. Wu, and Q. Wang. Comparative Acute Toxicity of Twenty-Four Insecticides to Earthworm, Eisenia fetida. Ecotoxicol. Environ. Saf.79:122-128, 2012. ECOREF #163184	ECOTOX
Earthworm	Eisenia	fetida	135410207	(1E)-N-[(6-Chloro-3-pyridinyl)methyl]-N_-cyano-N-methylethanimidamide		2.69		mg/kg soil	2.69		Active ingredient	14	Day(s)	LC50	Adult	Artificial soil	Wang,K., S. Pang, X. Mu, S. Qi, D. Li, F. Cui, and C. Wang. Biological Response of Earthworm, Eisenia fetida, to Five Neonicotinoid Insecticides. Chemosphere132:120-126, 2015. ECOREF #173321	ECOTOX
Earthworm	Eisenia	fetida	135410207	(1E)-N-[(6-Chloro-3-pyridinyl)methyl]-N_-cyano-N-methylethanimidamide		1.12		mg/kg soil	1.12		Active ingredient	14	Day(s)	LC50	Adult	Artificial soil	Ge,J., Y. Xiao, Y. Chai, H. Yan, R. Wu, X. Xin, D. Wang, and X. Yu. Sub-Lethal Effects of Six Neonicotinoids on Avoidance Behavior andÿReproduction of Earthworms (Eisenia fetida). Ecotoxicol. Environ. Saf.162:423-429, 2018. ECOREF #183513	ECOTOX
Earthworm	Eisenia	andrei	138261413	(2E)-1-[(6-Chloro-3-pyridinyl)methyl]-N-nitro-2-imidazolidinimine		25.53		AI mg/kg dry soil	25.53		Active ingredient	14	Day(s)	LC50	Adult	Artificial soil	Alves,P.R.L., E.J.B.N. Cardoso, A.M. Martines, J.P. Sousa, and A. Pasini. Earthworm Ecotoxicological Assessments of Pesticides Used to Treat Seeds Under Tropical Conditions. Chemosphere90(11): 2674-2682, 2013. ECOREF #169033	ECOTOX
Earthworm	Eisenia	andrei	138261413	(2E)-1-[(6-Chloro-3-pyridinyl)methyl]-N-nitro-2-imidazolidinimine		9.18		AI mg/kg dry soil	9.18		Active ingredient	14	Day(s)	LC50	Adult	Artificial soil	Bandeira,F.O., P.R.L. Alves, T.B. Hennig, A. Schiehl, E. Cardoso, and D. Baretta. Toxicity of Imidacloprid to the Earthworm Eisenia andrei and Collembolan Folsomia candida in Three Contrasting Tropical Soils. J. Soils Sediments20(4): 1997-2007, 2020. ECOREF #184175	ECOTOX
Earthworm	Eisenia	andrei	138261413	(2E)-1-[(6-Chloro-3-pyridinyl)methyl]-N-nitro-2-imidazolidinimine		0.55		AI mg/kg dry soil	0.55		Active ingredient	14	Day(s)	LC50	Adult	Natural soil	Bandeira,F.O., P.R.L. Alves, T.B. Hennig, A. Schiehl, E. Cardoso, and D. Baretta. Toxicity of Imidacloprid to the Earthworm Eisenia andrei and Collembolan Folsomia candida in Three Contrasting Tropical Soils. J. Soils Sediments20(4): 1997-2007, 2020. ECOREF #184175	ECOTOX
Earthworm	Eisenia	fetida	138261413	(2E)-1-[(6-Chloro-3-pyridinyl)methyl]-N-nitro-2-imidazolidinimine		2.36		mg/kg soil	2.36		Active ingredient	14	Day(s)	LC50	Mature	Artificial soil	Gomez-Eyles,J.L., C. Svendsen, L. Lister, H. Martin, M.E. Hodson, and D.J. Spurgeon. Measuring and Modelling Mixture Toxicity of Imidacloprid and Thiacloprid on Caenorhabditis elegans and Eisenia fetida. Ecotoxicol. Environ. Saf.72(1): 71-79, 2009. ECOREF #109666	ECOTOX
Earthworm	Eisenia	fetida	138261413	(2E)-1-[(6-Chloro-3-pyridinyl)methyl]-N-nitro-2-imidazolidinimine		2.82		mg/kg	2.82		Active ingredient	14	Day(s)	LC50	Adult	Artificial soil	Wang,Y., T. Cang, X. Zhao, R. Yu, L. Chen, C. Wu, and Q. Wang. Comparative Acute Toxicity of Twenty-Four Insecticides to Earthworm, Eisenia fetida. Ecotoxicol. Environ. Saf.79:122-128, 2012. ECOREF #163184	ECOTOX
Earthworm	Eisenia	fetida	138261413	(2E)-1-[(6-Chloro-3-pyridinyl)methyl]-N-nitro-2-imidazolidinimine		2.75		mg/kg	2.75		Active ingredient	14	Day(s)	LC50	Adult	Artificial soil	Wang,Y., C. Chen, Y. Qian, X. Zhao, Q. Wang, and X. Kong. Toxicity of Mixtures of lambda-Cyhalothrin, Imidacloprid and Cadmium on the Earthworm Eisenia fetida by Combination Index (CI)-Isobologram Method. Ecotoxicol. Environ. Saf.111:242-247, 2015. ECOREF #168952	ECOTOX
Earthworm	Eisenia	fetida	138261413	(2E)-1-[(6-Chloro-3-pyridinyl)methyl]-N-nitro-2-imidazolidinimine		3.59		mg/kg soil	3.59		Active ingredient	14	Day(s)	LC50	Adult	Artificial soil	Ge,J., Y. Xiao, Y. Chai, H. Yan, R. Wu, X. Xin, D. Wang, and X. Yu. Sub-Lethal Effects of Six Neonicotinoids on Avoidance Behavior andÿReproduction of Earthworms (Eisenia fetida). Ecotoxicol. Environ. Saf.162:423-429, 2018. ECOREF #183513	ECOTOX
Earthworm	Eisenia	fetida	138261413	(2E)-1-[(6-Chloro-3-pyridinyl)methyl]-N-nitro-2-imidazolidinimine		2.82		AI mg/kg soil	2.82		Active ingredient	14	Day(s)	LC50	Adult	Artificial soil	Wang,Y.H., X.H. An, W.F. Shen, L.Z. Chen, J.H. Jiang, Q. Wang, and L.M. Cai. Individual and Combined Toxic Effects of Herbicide Atrazine and Three Insecticides on the Earthworm, Eisenia fetida. Ecotoxicology25(5): 991-999, 2016. ECOREF #174484	ECOTOX
Earthworm	Eisenia	fetida	138261413	(2E)-1-[(6-Chloro-3-pyridinyl)methyl]-N-nitro-2-imidazolidinimine		2.82		AI mg/kg soil	2.82		Active ingredient	14	Day(s)	LC50	Adult	Artificial soil	Cang,T., D. Dai, G. Yang, Y. Yu, L. Lv, L. Cai, Q. Wang, and Y. Wang. Combined Toxicity of Imidacloprid and Three Insecticides to the Earthworm, Eisenia fetida (Annelida, Oligochaeta). Environ. Sci. Pollut. Res. Int.24(9): 8722-8730, 2017. ECOREF #184164	ECOTOX
Earthworm	Eisenia	fetida	138261413	(2E)-1-[(6-Chloro-3-pyridinyl)methyl]-N-nitro-2-imidazolidinimine		2.26		mg/kg soil	2.26		Active ingredient	14	Day(s)	LC50	Adult	Artificial soil	Wang,X., X.P. Zhu, Q. Peng, Y.H. Wang, J. Ge, G.L. Yang, X.Q. Wang, L.M. Cai, and W.F. Shen. Multi-Level Ecotoxicological Effects of Imidacloprid on Earthworm (Eisenia fetida). Chemosphere219:923-932, 2019. ECOREF #184603	ECOTOX
Earthworm	Eisenia	fetida	138261413	(2E)-1-[(6-Chloro-3-pyridinyl)methyl]-N-nitro-2-imidazolidinimine		3.05		mg/kg soil	3.05		Active ingredient	14	Day(s)	LC50	Adult	Artificial soil	Wang,K., S.Z. Qi, X.Y. Mu, T.T. Chai, Y. Yang, D.D. Wang, D.Z. Li, W.N. Che, and C.J. Wang. Evaluation of the Toxicity, AChE Activity and DNA Damage Caused by Imidacloprid on Earthworms, Eisenia fetida. Bull. Environ. Contam. Toxicol.95(4): 475-480, 2015. ECOREF #184598	ECOTOX
Earthworm	Eisenia	fetida	138261413	(2E)-1-[(6-Chloro-3-pyridinyl)methyl]-N-nitro-2-imidazolidinimine		3.05		mg/kg soil	3.05		Active ingredient	14	Day(s)	LC50	Adult	Artificial soil	Wang,K., S. Pang, X. Mu, S. Qi, D. Li, F. Cui, and C. Wang. Biological Response of Earthworm, Eisenia fetida, to Five Neonicotinoid Insecticides. Chemosphere132:120-126, 2015. ECOREF #173321	ECOTOX
Earthworm	Eisenia	fetida	141517217	(alphaE)-alpha-(Methoxyimino)-2-[[[(E)-[1-[3-(trifluoromethyl)phenyl]ethylidene]amino]oxy]methyl]benzeneacteic acid methyl ester		401.3		mg/kg dry soil	401.3		Active ingredient	14	Day(s)	LC50	Adult	Artificial soil	Wang,Y., S. Wu, L. Chen, C. Wu, R. Yu, Q. Wang, and X. Zhao. Toxicity Assessment of 45 Pesticides to the Epigeic Earthworm Eisenia fetida. Chemosphere88(4): 484-491, 2012. ECOREF #159988	ECOTOX
Earthworm	Eisenia	fetida	150824478	(1E)-N-[(6-Chloro-3-pyridinyl)methyl]-N-ethyl-N_-methyl-2-nitro-1,1-ethenediamine		3.91		mg/kg	3.91		Active ingredient	14	Day(s)	LC50	Adult	Artificial soil	Wang,Y., T. Cang, X. Zhao, R. Yu, L. Chen, C. Wu, and Q. Wang. Comparative Acute Toxicity of Twenty-Four Insecticides to Earthworm, Eisenia fetida. Ecotoxicol. Environ. Saf.79:122-128, 2012. ECOREF #163184	ECOTOX
Earthworm	Eisenia	fetida	150824478	(1E)-N-[(6-Chloro-3-pyridinyl)methyl]-N-ethyl-N_-methyl-2-nitro-1,1-ethenediamine		8		mg/kg soil	8		Active ingredient	14	Day(s)	LC50	Adult	Artificial soil	Ge,J., Y. Xiao, Y. Chai, H. Yan, R. Wu, X. Xin, D. Wang, and X. Yu. Sub-Lethal Effects of Six Neonicotinoids on Avoidance Behavior andÿReproduction of Earthworms (Eisenia fetida). Ecotoxicol. Environ. Saf.162:423-429, 2018. ECOREF #183513	ECOTOX
Earthworm	Eisenia	andrei	153719234	3-[(2-Chloro-5-thiazolyl)methyl]tetrahydro-5-methyl-N-nitro-4H-1,3,5-oxadiazin-4-imine		1000	>	AI mg/kg dry soil	1000	>	Active ingredient	14	Day(s)	LC50	Adult	Artificial soil	Alves,P.R.L., E.J.B.N. Cardoso, A.M. Martines, J.P. Sousa, and A. Pasini. Earthworm Ecotoxicological Assessments of Pesticides Used to Treat Seeds Under Tropical Conditions. Chemosphere90(11): 2674-2682, 2013. ECOREF #169033	ECOTOX
Earthworm	Eisenia	fetida	155569918	(4__R)-4__-Deoxy-4__-(methylamino)avermectin B1 benzoate (1:1)		175.3		mg/kg	175.3		Active ingredient	14	Day(s)	LC50	Adult	Artificial soil	Wang,Y., T. Cang, X. Zhao, R. Yu, L. Chen, C. Wu, and Q. Wang. Comparative Acute Toxicity of Twenty-Four Insecticides to Earthworm, Eisenia fetida. Ecotoxicol. Environ. Saf.79:122-128, 2012. ECOREF #163184	ECOTOX
Earthworm	Eisenia	fetida	158062670	N-(Cyanomethyl)-4-(trifluoromethyl)-3-pyridinecarboxamide		297.7		mg/kg dry soil	297.7		Active ingredient	14	Day(s)	LC50	Adult	Artificial soil	Wang,Y., S. Wu, L. Chen, C. Wu, R. Yu, Q. Wang, and X. Zhao. Toxicity Assessment of 45 Pesticides to the Epigeic Earthworm Eisenia fetida. Chemosphere88(4): 484-491, 2012. ECOREF #159988	ECOTOX
Earthworm	Eisenia	fetida	165252700	N__-Methyl-N-nitro-N_-[(tetrahydro-3-furanyl)methyl]guanidine		3		mg/kg soil	3		Active ingredient	14	Day(s)	LC50	Adult	Artificial soil	Ge,J., Y. Xiao, Y. Chai, H. Yan, R. Wu, X. Xin, D. Wang, and X. Yu. Sub-Lethal Effects of Six Neonicotinoids on Avoidance Behavior andÿReproduction of Earthworms (Eisenia fetida). Ecotoxicol. Environ. Saf.162:423-429, 2018. ECOREF #183513	ECOTOX
Earthworm	Eisenia	fetida	210880925	[C(E)]-N-[(2-Chloro-5-thiazolyl)methyl]-N_-methyl-N__-nitroguanidine		6.06		mg/kg	6.06		Active ingredient	14	Day(s)	LC50	Adult	Artificial soil	Wang,Y., T. Cang, X. Zhao, R. Yu, L. Chen, C. Wu, and Q. Wang. Comparative Acute Toxicity of Twenty-Four Insecticides to Earthworm, Eisenia fetida. Ecotoxicol. Environ. Saf.79:122-128, 2012. ECOREF #163184	ECOTOX
Earthworm	Eisenia	fetida	210880925	[C(E)]-N-[(2-Chloro-5-thiazolyl)methyl]-N_-methyl-N__-nitroguanidine		6.06		mg/kg dry soil	6.06		Active ingredient	14	Day(s)	LC50	Adult	Artificial soil	Wang,Y., S. Wu, L. Chen, C. Wu, R. Yu, Q. Wang, and X. Zhao. Toxicity Assessment of 45 Pesticides to the Epigeic Earthworm Eisenia fetida. Chemosphere88(4): 484-491, 2012. ECOREF #159988	ECOTOX
Earthworm	Eisenia	fetida	210880925	[C(E)]-N-[(2-Chloro-5-thiazolyl)methyl]-N_-methyl-N__-nitroguanidine		0.93		mg/kg soil	0.93		Active ingredient	14	Day(s)	LC50	Adult	Artificial soil	Wang,K., S. Pang, X. Mu, S. Qi, D. Li, F. Cui, and C. Wang. Biological Response of Earthworm, Eisenia fetida, to Five Neonicotinoid Insecticides. Chemosphere132:120-126, 2015. ECOREF #173321	ECOTOX
Earthworm	Eisenia	fetida	210880925	[C(E)]-N-[(2-Chloro-5-thiazolyl)methyl]-N_-methyl-N__-nitroguanidine		227		ng/g dw soil	0.227		Active ingredient	14	Day(s)	LC50	Not reported	Natural soil	De Perre,C., T.M. Murphy, and M.J. Lydy. Fate and Effects of Clothianidin in Fields Using Conservation Practices. Environ. Toxicol. Chem.34(2): 258-265, 2015. ECOREF #173368	ECOTOX
Earthworm	Eisenia	fetida	210880925	[C(E)]-N-[(2-Chloro-5-thiazolyl)methyl]-N_-methyl-N__-nitroguanidine		227		ng/g dry wt	0.227		Active ingredient	14	Day(s)	LC50	Adult	Natural soil	Whiting,S.A., and M.J. Lydy. A Site-Specific Ecological Risk Assessment for Corn-Associated Insecticides. Integr. Environ. Assess. Manag.11(3): 445-458, 2015. ECOREF #183647	ECOTOX
Earthworm	Eisenia	fetida	210880925	[C(E)]-N-[(2-Chloro-5-thiazolyl)methyl]-N_-methyl-N__-nitroguanidine		5.51		mg/kg soil	5.51		Active ingredient	14	Day(s)	LC50	Adult	Artificial soil	Ge,J., Y. Xiao, Y. Chai, H. Yan, R. Wu, X. Xin, D. Wang, and X. Yu. Sub-Lethal Effects of Six Neonicotinoids on Avoidance Behavior andÿReproduction of Earthworms (Eisenia fetida). Ecotoxicol. Environ. Saf.162:423-429, 2018. ECOREF #183513	ECOTOX
Earthworm	Eisenia	fetida	467427801	2,3-Dihydro-2,7-dimethyl-6-benzofurancarboxylic acid, 2-(3,5-Dimethylbenzoyl)-2-(1,1-dimethylethyl)hydrazide		192.6		mg/kg dry soil	192.6		Active ingredient	14	Day(s)	LC50	Adult	Artificial soil	Wang,Y., S. Wu, L. Chen, C. Wu, R. Yu, Q. Wang, and X. Zhao. Toxicity Assessment of 45 Pesticides to the Epigeic Earthworm Eisenia fetida. Chemosphere88(4): 484-491, 2012. ECOREF #159988	ECOTOX
Earthworm	Eisenia	andrei	138261413	imidacloprid		25.53		AI mg/kg dry soil	25.53			14	Day(s)	LC50			Alves, P.R.L., Cardoso, E.J., Martines, A.M., Sousa, J.P. and Pasini, A., 2013. Earthworm ecotoxicological assessments of pesticides used to treat seeds under tropical conditions. Chemosphere, 90(11), pp.2674-2682.	Standartox
Earthworm	Eisenia	andrei	138261413	imidacloprid		0.55		AI mg/kg dry soil	0.55			14	Day(s)	LC50			Bandeira, F.O., Alves, P.R.L., Hennig, T.B., Schiehl, A., Cardoso, E.J.B.N. and Baretta, D., 2020. Toxicity of imidacloprid to the earthworm Eisenia andrei and collembolan Folsomia candida in three contrasting tropical soils. Journal of Soils and Sediments, 20(4), pp.1997-2007.	Standartox
Earthworm	Eisenia	andrei	138261413	imidacloprid		9.18		AI mg/kg dry soil	9.18			14	Day(s)	LC50			Bandeira, F.O., Alves, P.R.L., Hennig, T.B., Schiehl, A., Cardoso, E.J.B.N. and Baretta, D., 2020. Toxicity of imidacloprid to the earthworm Eisenia andrei and collembolan Folsomia candida in three contrasting tropical soils. Journal of Soils and Sediments, 20(4), pp.1997-2007.	Standartox
Earthworm	Eisenia	fetida	112225873	n'-benzoyl-n-(tert-butyl)benzohydrazide		466.52		mg/kg dry soil	466.52		active ingredient	14	Day(s)	LC50			Zang, Y., Zhong, Y., Luo, Y. and Kong, Z.M., 2000. Genotoxicity of two novel pesticides for the earthworm, Eisenia fetida. Environmental Pollution, 108(2), pp.271-278.	Standartox
Earthworm	Eisenia	fetida	4901513	2,3,4,5-tetrachlorophenol		176		mg/kg	176		formulation	14	Day(s)	LC50			Van Gestel, C.A.M. and Ma, W.C., 1988. Toxicity and bioaccumulation of chlorophenols in earthworms, in relation to bioavailability in soil. Ecotoxicology and Environmental Safety, 15(3), pp.289-297.	Standartox
Earthworm	Eisenia	fetida	4901513	2,3,4,5-tetrachlorophenol		116		mg/kg	116		formulation	14	Day(s)	LC50			Van Gestel, C.A.M. and Ma, W.C., 1988. Toxicity and bioaccumulation of chlorophenols in earthworms, in relation to bioavailability in soil. Ecotoxicology and Environmental Safety, 15(3), pp.289-297.	Standartox
Earthworm	Eisenia	fetida	95954	2,4,5-trichlorophenol		90		mg/kg	90		formulation	14	Day(s)	LC50			Van Gestel, C.A.M. and Ma, W.C., 1988. Toxicity and bioaccumulation of chlorophenols in earthworms, in relation to bioavailability in soil. Ecotoxicology and Environmental Safety, 15(3), pp.289-297.	Standartox
Earthworm	Eisenia	fetida	95954	2,4,5-trichlorophenol		52		mg/kg	52		formulation	14	Day(s)	LC50			Van Gestel, C.A.M. and Ma, W.C., 1988. Toxicity and bioaccumulation of chlorophenols in earthworms, in relation to bioavailability in soil. Ecotoxicology and Environmental Safety, 15(3), pp.289-297.	Standartox
Earthworm	Eisenia	fetida	7785877	manganese(ii) sulfate		1970		mg/kg	1970		not reported	14	Day(s)	LC50			Simini, M., Checkai, R.T., Kuperman, R.G., Phillips, C.T. and Speicher, J.A., 2002. Toxicity assessments of antimony, barium, beryllium, and manganese for development of ecological soil screening levels (Eco-SSL) using earthworm (Eisenia fetida) benchmark values. EDGEWOOD CHEMICAL BIOLOGICAL CENTER ABERDEEN PROVING GROUND MD.	Standartox
Earthworm	Lumbricus	rubellus	2921882	chlorpyrifos		129		mg/kg	129		formulation	14	Day(s)	LC50			Ma, W.C. and Bodt, J., 1993. Differences in toxicity of the insecticide chlorpyrifos to six species of earthworms (Oligochaeta, Lumbricidae) in standardized soil tests. Bulletin of Environmental Contamination and Toxicology, 50(6), pp.864-870.	Standartox
Earthworm	Lumbricus	rubellus	2921882	chlorpyrifos		262		mg/kg	262		formulation	14	Day(s)	LC50			Ma, W.C. and Bodt, J., 1993. Differences in toxicity of the insecticide chlorpyrifos to six species of earthworms (Oligochaeta, Lumbricidae) in standardized soil tests. Bulletin of Environmental Contamination and Toxicology, 50(6), pp.864-870.	Standartox
Earthworm	Lumbricus	rubellus	2921882	chlorpyrifos		104		mg/kg	104		formulation	14	Day(s)	LC50			Ma, W.C. and Bodt, J., 1993. Differences in toxicity of the insecticide chlorpyrifos to six species of earthworms (Oligochaeta, Lumbricidae) in standardized soil tests. Bulletin of Environmental Contamination and Toxicology, 50(6), pp.864-870.	Standartox
Earthworm	Lumbricus	rubellus	79072	chloroacetamide		27		mg/kg	27		formulation	14	Day(s)	LC50			Ma, W.C. and Bodt, J., 1993. Differences in toxicity of the insecticide chlorpyrifos to six species of earthworms (Oligochaeta, Lumbricidae) in standardized soil tests. Bulletin of Environmental Contamination and Toxicology, 50(6), pp.864-870.	Standartox
Earthworm	Lumbricus	rubellus	79072	chloroacetamide		48		mg/kg	48		formulation	14	Day(s)	LC50			Ma, W.C. and Bodt, J., 1993. Differences in toxicity of the insecticide chlorpyrifos to six species of earthworms (Oligochaeta, Lumbricidae) in standardized soil tests. Bulletin of Environmental Contamination and Toxicology, 50(6), pp.864-870.	Standartox
Earthworm	Lumbricus	terrestris	2921882	chlorpyrifos		458		mg/kg	458		Formulation	14	Day(s)	LC50			Ma, W.C. and Bodt, J., 1993. Differences in toxicity of the insecticide chlorpyrifos to six species of earthworms (Oligochaeta, Lumbricidae) in standardized soil tests. Bulletin of Environmental Contamination and Toxicology, 50(6), pp.864-870.	Standartox
Earthworm	Eisenia	andrei	87616	1,2,3-trichlorobenzene		133		mg/kg	133			14	Day(s)	LOEC		OECD soil	Efroymson, R.A., Will, M.E. and Suter, G.W., 1997. Toxicological benchmarks for contaminants of potential concern for effects on soil and litter invertebrates and heterotrophic process: 1997 Revision. Prepared for the Oak Ridge Laboratory. November.	ORNL
Earthworm	Eisenia	andrei	87616	1,2,3-trichlorobenzene		134		mg/kg	134			14	Day(s)	LOEC		sandy soil	Efroymson, R.A., Will, M.E. and Suter, G.W., 1997. Toxicological benchmarks for contaminants of potential concern for effects on soil and litter invertebrates and heterotrophic process: 1997 Revision. Prepared for the Oak Ridge Laboratory. November.	ORNL
Earthworm	Eisenia	andrei	87616	1,2,3-trichlorobenzene		240		mg/kg	240			14	Day(s)	LOEC		sandy soil	Efroymson, R.A., Will, M.E. and Suter, G.W., 1997. Toxicological benchmarks for contaminants of potential concern for effects on soil and litter invertebrates and heterotrophic process: 1997 Revision. Prepared for the Oak Ridge Laboratory. November.	ORNL
Earthworm	Eisenia	andrei	87616	1,2,3-trichlorobenzene		547		mg/kg	547			14	Day(s)	LOEC		peaty soil	Efroymson, R.A., Will, M.E. and Suter, G.W., 1997. Toxicological benchmarks for contaminants of potential concern for effects on soil and litter invertebrates and heterotrophic process: 1997 Revision. Prepared for the Oak Ridge Laboratory. November.	ORNL
Earthworm	Eisenia	andrei	4901513	2,3,4,5-tetrachlorophenol		116		mg/kg	116			14	Day(s)	LOEC		humic sand	Efroymson, R.A., Will, M.E. and Suter, G.W., 1997. Toxicological benchmarks for contaminants of potential concern for effects on soil and litter invertebrates and heterotrophic process: 1997 Revision. Prepared for the Oak Ridge Laboratory. November.	ORNL
Earthworm	Eisenia	andrei	4901513	2,3,4,5-tetrachlorophenol		117		mg/kg	117			14	Day(s)	LOEC		sandy soil	Efroymson, R.A., Will, M.E. and Suter, G.W., 1997. Toxicological benchmarks for contaminants of potential concern for effects on soil and litter invertebrates and heterotrophic process: 1997 Revision. Prepared for the Oak Ridge Laboratory. November.	ORNL
Earthworm	Eisenia	andrei	4901513	2,3,4,5-tetrachlorophenol		166		mg/kg	166			14	Day(s)	LOEC		sandy soil	Efroymson, R.A., Will, M.E. and Suter, G.W., 1997. Toxicological benchmarks for contaminants of potential concern for effects on soil and litter invertebrates and heterotrophic process: 1997 Revision. Prepared for the Oak Ridge Laboratory. November.	ORNL
Earthworm	Eisenia	andrei	4901513	2,3,4,5-tetrachlorophenol		176		mg/kg	176			14	Day(s)	LOEC		humic sand	Efroymson, R.A., Will, M.E. and Suter, G.W., 1997. Toxicological benchmarks for contaminants of potential concern for effects on soil and litter invertebrates and heterotrophic process: 1997 Revision. Prepared for the Oak Ridge Laboratory. November.	ORNL
Earthworm	Eisenia	andrei	3481207	2,3,5,6-tetrachloroaniline		116		mg/kg	116			14	Day(s)	LOEC		sandy soil	Efroymson, R.A., Will, M.E. and Suter, G.W., 1997. Toxicological benchmarks for contaminants of potential concern for effects on soil and litter invertebrates and heterotrophic process: 1997 Revision. Prepared for the Oak Ridge Laboratory. November.	ORNL
Earthworm	Eisenia	andrei	3481207	2,3,5,6-tetrachloroaniline		133		mg/kg	133			14	Day(s)	LOEC		OECD soil	Efroymson, R.A., Will, M.E. and Suter, G.W., 1997. Toxicological benchmarks for contaminants of potential concern for effects on soil and litter invertebrates and heterotrophic process: 1997 Revision. Prepared for the Oak Ridge Laboratory. November.	ORNL
Earthworm	Eisenia	andrei	636306	2,4,5-trichloroaniline		134		mg/kg	134			14	Day(s)	LOEC		sandy soil	Efroymson, R.A., Will, M.E. and Suter, G.W., 1997. Toxicological benchmarks for contaminants of potential concern for effects on soil and litter invertebrates and heterotrophic process: 1997 Revision. Prepared for the Oak Ridge Laboratory. November.	ORNL
Earthworm	Eisenia	andrei	636306	2,4,5-trichloroaniline		233		mg/kg	233			14	Day(s)	LOEC		OECD soil	Efroymson, R.A., Will, M.E. and Suter, G.W., 1997. Toxicological benchmarks for contaminants of potential concern for effects on soil and litter invertebrates and heterotrophic process: 1997 Revision. Prepared for the Oak Ridge Laboratory. November.	ORNL
Earthworm	Eisenia	andrei	95954	2,4,5-trichlorophenol		46		mg/kg	46			14	Day(s)	LOEC		sandy soil	Efroymson, R.A., Will, M.E. and Suter, G.W., 1997. Toxicological benchmarks for contaminants of potential concern for effects on soil and litter invertebrates and heterotrophic process: 1997 Revision. Prepared for the Oak Ridge Laboratory. November.	ORNL
Earthworm	Eisenia	andrei	95954	2,4,5-trichlorophenol		52		mg/kg	52			14	Day(s)	LOEC		humic sand	Efroymson, R.A., Will, M.E. and Suter, G.W., 1997. Toxicological benchmarks for contaminants of potential concern for effects on soil and litter invertebrates and heterotrophic process: 1997 Revision. Prepared for the Oak Ridge Laboratory. November.	ORNL
Earthworm	Eisenia	andrei	95954	2,4,5-trichlorophenol		63		mg/kg	63			14	Day(s)	LOEC		OECD soil	Efroymson, R.A., Will, M.E. and Suter, G.W., 1997. Toxicological benchmarks for contaminants of potential concern for effects on soil and litter invertebrates and heterotrophic process: 1997 Revision. Prepared for the Oak Ridge Laboratory. November.	ORNL
Earthworm	Eisenia	andrei	95954	2,4,5-trichlorophenol		76		mg/kg	76			14	Day(s)	LOEC		sandy soil	Efroymson, R.A., Will, M.E. and Suter, G.W., 1997. Toxicological benchmarks for contaminants of potential concern for effects on soil and litter invertebrates and heterotrophic process: 1997 Revision. Prepared for the Oak Ridge Laboratory. November.	ORNL
Earthworm	Eisenia	andrei	95954	2,4,5-trichlorophenol		90		mg/kg	90			14	Day(s)	LOEC		humic sand	Efroymson, R.A., Will, M.E. and Suter, G.W., 1997. Toxicological benchmarks for contaminants of potential concern for effects on soil and litter invertebrates and heterotrophic process: 1997 Revision. Prepared for the Oak Ridge Laboratory. November.	ORNL
Earthworm	Eisenia	andrei	554007	2,4-dichloroaniline		142		mg/kg	142			14	Day(s)	LOEC		sandy soil	Efroymson, R.A., Will, M.E. and Suter, G.W., 1997. Toxicological benchmarks for contaminants of potential concern for effects on soil and litter invertebrates and heterotrophic process: 1997 Revision. Prepared for the Oak Ridge Laboratory. November.	ORNL
Earthworm	Eisenia	andrei	554007	2,4-dichloroaniline		285		mg/kg	285			14	Day(s)	LOEC		sandy soil	Efroymson, R.A., Will, M.E. and Suter, G.W., 1997. Toxicological benchmarks for contaminants of potential concern for effects on soil and litter invertebrates and heterotrophic process: 1997 Revision. Prepared for the Oak Ridge Laboratory. November.	ORNL
Earthworm	Eisenia	andrei	554007	2,4-dichloroaniline		319		mg/kg	319			14	Day(s)	LOEC		OECD soil	Efroymson, R.A., Will, M.E. and Suter, G.W., 1997. Toxicological benchmarks for contaminants of potential concern for effects on soil and litter invertebrates and heterotrophic process: 1997 Revision. Prepared for the Oak Ridge Laboratory. November.	ORNL
Earthworm	Eisenia	andrei	554007	2,4-dichloroaniline		824		mg/kg	824			14	Day(s)	LOEC		peaty soil	Efroymson, R.A., Will, M.E. and Suter, G.W., 1997. Toxicological benchmarks for contaminants of potential concern for effects on soil and litter invertebrates and heterotrophic process: 1997 Revision. Prepared for the Oak Ridge Laboratory. November.	ORNL
Earthworm	Eisenia	andrei	95772	3,4-dichlorophenol		134		mg/kg	134			14	Day(s)	LOEC		sandy soil	Efroymson, R.A., Will, M.E. and Suter, G.W., 1997. Toxicological benchmarks for contaminants of potential concern for effects on soil and litter invertebrates and heterotrophic process: 1997 Revision. Prepared for the Oak Ridge Laboratory. November.	ORNL
Earthworm	Eisenia	andrei	95772	3,4-dichlorophenol		140		mg/kg	140			14	Day(s)	LOEC		humic sand	Efroymson, R.A., Will, M.E. and Suter, G.W., 1997. Toxicological benchmarks for contaminants of potential concern for effects on soil and litter invertebrates and heterotrophic process: 1997 Revision. Prepared for the Oak Ridge Laboratory. November.	ORNL
Earthworm	Eisenia	andrei	95772	3,4-dichlorophenol		172		mg/kg	172			14	Day(s)	LOEC		OECD soil	Efroymson, R.A., Will, M.E. and Suter, G.W., 1997. Toxicological benchmarks for contaminants of potential concern for effects on soil and litter invertebrates and heterotrophic process: 1997 Revision. Prepared for the Oak Ridge Laboratory. November.	ORNL
Earthworm	Eisenia	andrei	95772	3,4-dichlorophenol		240		mg/kg	240			14	Day(s)	LOEC		sandy soil	Efroymson, R.A., Will, M.E. and Suter, G.W., 1997. Toxicological benchmarks for contaminants of potential concern for effects on soil and litter invertebrates and heterotrophic process: 1997 Revision. Prepared for the Oak Ridge Laboratory. November.	ORNL
Earthworm	Eisenia	andrei	95772	3,4-dichlorophenol		250		mg/kg	250			14	Day(s)	LOEC		humic sand	Efroymson, R.A., Will, M.E. and Suter, G.W., 1997. Toxicological benchmarks for contaminants of potential concern for effects on soil and litter invertebrates and heterotrophic process: 1997 Revision. Prepared for the Oak Ridge Laboratory. November.	ORNL
Earthworm	Eisenia	andrei	95772	3,4-dichlorophenol		423		mg/kg	423			14	Day(s)	LOEC		peaty soil	Efroymson, R.A., Will, M.E. and Suter, G.W., 1997. Toxicological benchmarks for contaminants of potential concern for effects on soil and litter invertebrates and heterotrophic process: 1997 Revision. Prepared for the Oak Ridge Laboratory. November.	ORNL
Earthworm	Eisenia	andrei	108429	3-chloroaniline		220		mg/kg	220			14	Day(s)	LOEC		sandy soil	Efroymson, R.A., Will, M.E. and Suter, G.W., 1997. Toxicological benchmarks for contaminants of potential concern for effects on soil and litter invertebrates and heterotrophic process: 1997 Revision. Prepared for the Oak Ridge Laboratory. November.	ORNL
Earthworm	Eisenia	andrei	108429	3-chloroaniline		448		mg/kg	448			14	Day(s)	LOEC		OECD soil	Efroymson, R.A., Will, M.E. and Suter, G.W., 1997. Toxicological benchmarks for contaminants of potential concern for effects on soil and litter invertebrates and heterotrophic process: 1997 Revision. Prepared for the Oak Ridge Laboratory. November.	ORNL
Earthworm	Eisenia	andrei	108430	3-chlorophenol		75		mg/kg	75			14	Day(s)	LOEC		sandy soil	Efroymson, R.A., Will, M.E. and Suter, G.W., 1997. Toxicological benchmarks for contaminants of potential concern for effects on soil and litter invertebrates and heterotrophic process: 1997 Revision. Prepared for the Oak Ridge Laboratory. November.	ORNL
Earthworm	Eisenia	andrei	108430	3-chlorophenol		78		mg/kg	78			14	Day(s)	LOEC		humic sand	Efroymson, R.A., Will, M.E. and Suter, G.W., 1997. Toxicological benchmarks for contaminants of potential concern for effects on soil and litter invertebrates and heterotrophic process: 1997 Revision. Prepared for the Oak Ridge Laboratory. November.	ORNL
Earthworm	Eisenia	andrei	108430	3-chlorophenol		130		mg/kg	130			14	Day(s)	LOEC		OECD soil	Efroymson, R.A., Will, M.E. and Suter, G.W., 1997. Toxicological benchmarks for contaminants of potential concern for effects on soil and litter invertebrates and heterotrophic process: 1997 Revision. Prepared for the Oak Ridge Laboratory. November.	ORNL
Earthworm	Eisenia	andrei	108430	3-chlorophenol		134		mg/kg	134			14	Day(s)	LOEC		sandy soil	Efroymson, R.A., Will, M.E. and Suter, G.W., 1997. Toxicological benchmarks for contaminants of potential concern for effects on soil and litter invertebrates and heterotrophic process: 1997 Revision. Prepared for the Oak Ridge Laboratory. November.	ORNL
Earthworm	Eisenia	andrei	108430	3-chlorophenol		140		mg/kg	140			14	Day(s)	LOEC		humic sand	Efroymson, R.A., Will, M.E. and Suter, G.W., 1997. Toxicological benchmarks for contaminants of potential concern for effects on soil and litter invertebrates and heterotrophic process: 1997 Revision. Prepared for the Oak Ridge Laboratory. November.	ORNL
Earthworm	Eisenia	andrei	108430	3-chlorophenol		423		mg/kg	423			14	Day(s)	LOEC		peaty soil	Efroymson, R.A., Will, M.E. and Suter, G.W., 1997. Toxicological benchmarks for contaminants of potential concern for effects on soil and litter invertebrates and heterotrophic process: 1997 Revision. Prepared for the Oak Ridge Laboratory. November.	ORNL
Earthworm	Eisenia	andrei	79072	Chloroacetamide		40		mg/kg	40			14	Day(s)	LOEC		OECD soil	Efroymson, R.A., Will, M.E. and Suter, G.W., 1997. Toxicological benchmarks for contaminants of potential concern for effects on soil and litter invertebrates and heterotrophic process: 1997 Revision. Prepared for the Oak Ridge Laboratory. November.	ORNL
Earthworm	Eisenia	andrei	527208	Pentachloroaniline		1014		mg/kg	1014			14	Day(s)	LOEC		sandy soil	Efroymson, R.A., Will, M.E. and Suter, G.W., 1997. Toxicological benchmarks for contaminants of potential concern for effects on soil and litter invertebrates and heterotrophic process: 1997 Revision. Prepared for the Oak Ridge Laboratory. November.	ORNL
Earthworm	Eisenia	andrei	87865	Pentachlorophenol		16		mg/kg	16			14	Day(s)	LOEC		sandy soil	Efroymson, R.A., Will, M.E. and Suter, G.W., 1997. Toxicological benchmarks for contaminants of potential concern for effects on soil and litter invertebrates and heterotrophic process: 1997 Revision. Prepared for the Oak Ridge Laboratory. November.	ORNL
Earthworm	Eisenia	andrei	87865	Pentachlorophenol		29		mg/kg	29			14	Day(s)	LOEC		OECD soil	Efroymson, R.A., Will, M.E. and Suter, G.W., 1997. Toxicological benchmarks for contaminants of potential concern for effects on soil and litter invertebrates and heterotrophic process: 1997 Revision. Prepared for the Oak Ridge Laboratory. November.	ORNL
Earthworm	Eisenia	andrei	87865	Pentachlorophenol		52		mg/kg	52			14	Day(s)	LOEC		sandy soil	Efroymson, R.A., Will, M.E. and Suter, G.W., 1997. Toxicological benchmarks for contaminants of potential concern for effects on soil and litter invertebrates and heterotrophic process: 1997 Revision. Prepared for the Oak Ridge Laboratory. November.	ORNL
Earthworm	Eisenia	andrei	87865	Pentachlorophenol		83		mg/kg	83			14	Day(s)	LOEC		OECD soil	Efroymson, R.A., Will, M.E. and Suter, G.W., 1997. Toxicological benchmarks for contaminants of potential concern for effects on soil and litter invertebrates and heterotrophic process: 1997 Revision. Prepared for the Oak Ridge Laboratory. November.	ORNL
Earthworm	Eisenia	andrei	87865	Pentachlorophenol		84		mg/kg	84			14	Day(s)	LOEC		sandy soil	Efroymson, R.A., Will, M.E. and Suter, G.W., 1997. Toxicological benchmarks for contaminants of potential concern for effects on soil and litter invertebrates and heterotrophic process: 1997 Revision. Prepared for the Oak Ridge Laboratory. November.	ORNL
Earthworm	Eisenia	andrei	87865	Pentachlorophenol		94		mg/kg	94			14	Day(s)	LOEC		humic sand	Efroymson, R.A., Will, M.E. and Suter, G.W., 1997. Toxicological benchmarks for contaminants of potential concern for effects on soil and litter invertebrates and heterotrophic process: 1997 Revision. Prepared for the Oak Ridge Laboratory. November.	ORNL
Earthworm	Eisenia	andrei	87865	Pentachlorophenol		142		mg/kg	142			14	Day(s)	LOEC		sandy soil	Efroymson, R.A., Will, M.E. and Suter, G.W., 1997. Toxicological benchmarks for contaminants of potential concern for effects on soil and litter invertebrates and heterotrophic process: 1997 Revision. Prepared for the Oak Ridge Laboratory. November.	ORNL
Earthworm	Eisenia	andrei	87865	Pentachlorophenol		143		mg/kg	143			14	Day(s)	LOEC		humic sand	Efroymson, R.A., Will, M.E. and Suter, G.W., 1997. Toxicological benchmarks for contaminants of potential concern for effects on soil and litter invertebrates and heterotrophic process: 1997 Revision. Prepared for the Oak Ridge Laboratory. November.	ORNL
Earthworm	Eisenia	andrei	87865	Pentachlorophenol		502		mg/kg	502			14	Day(s)	LOEC		peaty soil	Efroymson, R.A., Will, M.E. and Suter, G.W., 1997. Toxicological benchmarks for contaminants of potential concern for effects on soil and litter invertebrates and heterotrophic process: 1997 Revision. Prepared for the Oak Ridge Laboratory. November.	ORNL
Earthworm	Eisenia	andrei	63252	1-Naphthalenol methylcarbamate		40		mg/kg	40		Active ingredient	14	Day(s)	LOEC		Natural soil	Lima,M.P.R., A.M.V.M. Soares, and S. Loureiro. Combined Effects of Soil Moisture and Carbaryl to Earthworms and Plants: Simulation of Flood and Drought Scenarios. Environ. Pollut.159(7): 1844-1851, 2011. ECOREF #171640	ECOTOX
Earthworm	Eisenia	andrei	63252	1-Naphthalenol methylcarbamate		40		mg/kg soil	40		Active ingredient	14	Day(s)	LOEL		Natural soil	Lima,M.P.R., D.N. Cardoso, A.M.V.M. Soares, and S. Loureiro. Carbaryl Toxicity Prediction to Soil Organisms Under High and Low Temperature Regimes. Ecotoxicol. Environ. Saf.114:263-272, 2014. ECOREF #171579	ECOTOX
Earthworm	Eisenia	andrei	118967	2-Methyl-1,3,5-trinitrobenzene		420		mg/kg soil	420		Formulation	14	Day(s)	LOEC		Artificial soil	Robidoux,P.Y., J. Hawari, S. Thiboutot, G. Ampleman, and G.I. Sunahara. Acute Toxicity of 2,4,6-Trinitrotoluene in Earthworm (Eisenia andrei). Ecotoxicol. Environ. Saf.44(3): 311-321, 1999. ECOREF #44556	ECOTOX
Earthworm	Eisenia	andrei	118967	2-Methyl-1,3,5-trinitrobenzene		260		mg/kg soil	260		Formulation	14	Day(s)	LOEC		Natural soil	Robidoux,P.Y., J. Hawari, S. Thiboutot, G. Ampleman, and G.I. Sunahara. Acute Toxicity of 2,4,6-Trinitrotoluene in Earthworm (Eisenia andrei). Ecotoxicol. Environ. Saf.44(3): 311-321, 1999. ECOREF #44556	ECOTOX
Earthworm	Eisenia	andrei	118967	2-Methyl-1,3,5-trinitrobenzene		135		mg/kg soil	135		Active ingredient	14	Day(s)	LOEC		Natural soil	Renoux,A.Y., M. Sarrazin, J. Hawari, and G.I. Sunahara. Transformation of 2,4,6-Trinitrotoluene in the Soil in the Presence of the Earthworm Eisenia andrei. Environ. Toxicol. Chem.19(6): 1473-1480, 2000. ECOREF #45350	ECOTOX
Earthworm	Eisenia	andrei	133062	3a,4,7,7a-Tetrahydro-2-[(trichloromethyl)thio]-1H-isoindole-1,3-(2H)-dione		1000	>	AI mg/kg dry soil	1000		Active ingredient	14	Day(s)	LOEC		Artificial soil	Alves,P.R.L., E.J.B.N. Cardoso, A.M. Martines, J.P. Sousa, and A. Pasini. Earthworm Ecotoxicological Assessments of Pesticides Used to Treat Seeds Under Tropical Conditions. Chemosphere90(11): 2674-2682, 2013. ECOREF #169033	ECOTOX
Earthworm	Eisenia	andrei	7447407	Potassium chloride (KCl)		5869		mg/kg soil	5869			14	Day(s)	LOEC		Artificial soil	Robidoux,P.Y., J. Hawari, S. Thiboutot, G. Ampleman, and G.I. Sunahara. Acute Toxicity of 2,4,6-Trinitrotoluene in Earthworm (Eisenia andrei). Ecotoxicol. Environ. Saf.44(3): 311-321, 1999. ECOREF #44556	ECOTOX
Earthworm	Eisenia	andrei	8018017	[N-[2-[(Dithiocarboxy)amino]ethyl]carbamodithioato(2-)-kappaS,kappaS_]manganese mixt. with [N-[2-[(dithiocarboxy)amino]ethyl]carbamodithioato(2-)-kappaS,kappaS_]zinc		1000	>	AI mg/kg dry soil	1000		Active ingredient	14	Day(s)	LOEL		Natural soil	Carniel,L.S.C., J.C. Niemeyer, L.C.I. de Oliveira Filho, D. Alexandre, L. Gebler, and O. Klauberg-Filho. The Fungicide Mancozeb Affects Soil Invertebrates in Two Subtropical Brazilian Soils. Chemosphere232:180-185, 2019. ECOREF #182063	ECOTOX
Earthworm	Eisenia	andrei	8018017	[N-[2-[(Dithiocarboxy)amino]ethyl]carbamodithioato(2-)-kappaS,kappaS_]manganese mixt. with [N-[2-[(dithiocarboxy)amino]ethyl]carbamodithioato(2-)-kappaS,kappaS_]zinc		1000	>	AI mg/kg dry soil	1000		Active ingredient	14	Day(s)	LOEL		Natural soil	Carniel,L.S.C., J.C. Niemeyer, L.C.I. de Oliveira Filho, D. Alexandre, L. Gebler, and O. Klauberg-Filho. The Fungicide Mancozeb Affects Soil Invertebrates in Two Subtropical Brazilian Soils. Chemosphere232:180-185, 2019. ECOREF #182063	ECOTOX
Earthworm	Eisenia	andrei	10605217	N-1H-Benzimidazol-2-yl carbamic acid methyl ester		3.16		AI mg/kg soil	3.16		Active ingredient	14	Day(s)	LOEL		Artificial soil	Buch,A.C., G.G. Brown, C.C. Niva, K.D. Sautter, and J.P. Sousa. Toxicity of Three Pesticides Commonly Used in Brazil to Pontoscolex corethrurus (Muller, 1857) and Eisenia andrei (Bouche, 1972). Appl. Soil Ecol.69:32-38, 2013. ECOREF #170756	ECOTOX
Earthworm	Eisenia	andrei	37244874	5,6-Dihydro-2-methyl-N-phenyl-1,4-oxathiin-3-carboxamide mixt. with N,N,N_,N_-tetramethylthioperoxydicarbonic diamide ([(Me2N)C(S)]2S2)		1000	>	AI mg/kg dry soil	1000		Active ingredient	14	Day(s)	LOEC		Artificial soil	Alves,P.R.L., E.J.B.N. Cardoso, A.M. Martines, J.P. Sousa, and A. Pasini. Earthworm Ecotoxicological Assessments of Pesticides Used to Treat Seeds Under Tropical Conditions. Chemosphere90(11): 2674-2682, 2013. ECOREF #169033	ECOTOX
Earthworm	Eisenia	andrei	71751412	Avermectin B1		0.0207		AI mg/kg dry soil	0.0207		Active ingredient	14	Day(s)	LOEL		Natural soil	Nunes,M.E.T., M.A. Daam, and E.L.G. Espindola. Survival, Morphology and Reproduction of Eisenia andrei (Annelida, Oligochaeta) as Affected by Vertimec 18 EC (a.i. Abamectin) in Tests Performed Under Tropical Conditions. Appl. Soil Ecol.100:18-26, 2016. ECOREF #173915	ECOTOX
Earthworm	Eisenia	andrei	120068373	5-Amino-1-[2,6-dichloro-4-(trifluoromethyl)phenyl]-4-[(trifluoromethyl)sulfinyl]-1H-pyrazole-3-carbonitrile		1000	>	AI mg/kg dry soil	1000		Active ingredient	14	Day(s)	LOEC		Artificial soil	Alves,P.R.L., E.J.B.N. Cardoso, A.M. Martines, J.P. Sousa, and A. Pasini. Earthworm Ecotoxicological Assessments of Pesticides Used to Treat Seeds Under Tropical Conditions. Chemosphere90(11): 2674-2682, 2013. ECOREF #169033	ECOTOX
Earthworm	Eisenia	andrei	135285904	Octahydro-1,3,4,7,8,10-hexanitro-5,2,6-(iminomethenimino)-1H-imidazo[4,5-b]pyrazine		100		mg/kg dry soil	100		Active ingredient	14	Day(s)	LOEL		Natural soil	Robidoux,P.Y., G.I. Sunahara, K. Savard, Y. Berthelot, S. Dodard, M. Martel, P. Gong, and J. Hawari. Acute and Chronic Toxicity of the New Explosive CL-20 to the Earthworm (Eisenia andrei) Exposed to Amended Natural Soils. Environ. Toxicol. Chem.23(4): 1026-1034, 2004. ECOREF #75091	ECOTOX
Earthworm	Eisenia	andrei	138261413	(2E)-1-[(6-Chloro-3-pyridinyl)methyl]-N-nitro-2-imidazolidinimine		25		AI mg/kg dry soil	25		Active ingredient	14	Day(s)	LOEC		Artificial soil	Alves,P.R.L., E.J.B.N. Cardoso, A.M. Martines, J.P. Sousa, and A. Pasini. Earthworm Ecotoxicological Assessments of Pesticides Used to Treat Seeds Under Tropical Conditions. Chemosphere90(11): 2674-2682, 2013. ECOREF #169033	ECOTOX
Earthworm	Eisenia	andrei	138261413	(2E)-1-[(6-Chloro-3-pyridinyl)methyl]-N-nitro-2-imidazolidinimine		0.4		AI mg/kg dry soil	0.4		Active ingredient	14	Day(s)	LOEL		Natural soil	Bandeira,F.O., P.R.L. Alves, T.B. Hennig, A. Schiehl, E. Cardoso, and D. Baretta. Toxicity of Imidacloprid to the Earthworm Eisenia andrei and Collembolan Folsomia candida in Three Contrasting Tropical Soils. J. Soils Sediments20(4): 1997-2007, 2020. ECOREF #184175	ECOTOX
Earthworm	Eisenia	andrei	138261413	(2E)-1-[(6-Chloro-3-pyridinyl)methyl]-N-nitro-2-imidazolidinimine		10		AI mg/kg dry soil	10		Active ingredient	14	Day(s)	LOEL		Artificial soil	Bandeira,F.O., P.R.L. Alves, T.B. Hennig, A. Schiehl, E. Cardoso, and D. Baretta. Toxicity of Imidacloprid to the Earthworm Eisenia andrei and Collembolan Folsomia candida in Three Contrasting Tropical Soils. J. Soils Sediments20(4): 1997-2007, 2020. ECOREF #184175	ECOTOX
Earthworm	Eisenia	andrei	153719234	3-[(2-Chloro-5-thiazolyl)methyl]tetrahydro-5-methyl-N-nitro-4H-1,3,5-oxadiazin-4-imine		1000	>	AI mg/kg dry soil	1000		Active ingredient	14	Day(s)	LOEC		Artificial soil	Alves,P.R.L., E.J.B.N. Cardoso, A.M. Martines, J.P. Sousa, and A. Pasini. Earthworm Ecotoxicological Assessments of Pesticides Used to Treat Seeds Under Tropical Conditions. Chemosphere90(11): 2674-2682, 2013. ECOREF #169033	ECOTOX
Earthworm	Eudriuls	euganiae	87616	1,2,4-trichlorobenzene		127		mg/kg	127			14	Day(s)	LOEC		OECD soil	Efroymson, R.A., Will, M.E. and Suter, G.W., 1997. Toxicological benchmarks for contaminants of potential concern for effects on soil and litter invertebrates and heterotrophic process: 1997 Revision. Prepared for the Oak Ridge Laboratory. November.	ORNL
Earthworm	Eudriuls	euganiae	78875	1,2-dichloropropane		5300		mg/kg	5300			14	Day(s)	LOEC		OECD soil	Efroymson, R.A., Will, M.E. and Suter, G.W., 1997. Toxicological benchmarks for contaminants of potential concern for effects on soil and litter invertebrates and heterotrophic process: 1997 Revision. Prepared for the Oak Ridge Laboratory. November.	ORNL
Earthworm	Eudrilus	euganiae	95954	2,4,6-trichlorophenol		85		mg/kg	85			14	Day(s)	LOEC		OECD soil	Efroymson, R.A., Will, M.E. and Suter, G.W., 1997. Toxicological benchmarks for contaminants of potential concern for effects on soil and litter invertebrates and heterotrophic process: 1997 Revision. Prepared for the Oak Ridge Laboratory. November.	ORNL
Earthworm	Eudrilus	euganiae	100027	4-nitrophenol		40		mg/kg	40			14	Day(s)	LOEC		OECD soil	Efroymson, R.A., Will, M.E. and Suter, G.W., 1997. Toxicological benchmarks for contaminants of potential concern for effects on soil and litter invertebrates and heterotrophic process: 1997 Revision. Prepared for the Oak Ridge Laboratory. November.	ORNL
Earthworm	Eudrilus	euganiae	131113	Dimethylphthalate		2000		mg/kg	2000			14	Day(s)	LOEC		OECD soil	Efroymson, R.A., Will, M.E. and Suter, G.W., 1997. Toxicological benchmarks for contaminants of potential concern for effects on soil and litter invertebrates and heterotrophic process: 1997 Revision. Prepared for the Oak Ridge Laboratory. November.	ORNL
Earthworm	Eudrilus	euganiae	87737	Fluorene		197		mg/kg	197			14	Day(s)	LOEC		OECD soil	Efroymson, R.A., Will, M.E. and Suter, G.W., 1997. Toxicological benchmarks for contaminants of potential concern for effects on soil and litter invertebrates and heterotrophic process: 1997 Revision. Prepared for the Oak Ridge Laboratory. November.	ORNL
Earthworm	Eudrilus	euganiae	98953	Nitrovenzene		226		mg/kg	226			14	Day(s)	LOEC		OECD soil	Efroymson, R.A., Will, M.E. and Suter, G.W., 1997. Toxicological benchmarks for contaminants of potential concern for effects on soil and litter invertebrates and heterotrophic process: 1997 Revision. Prepared for the Oak Ridge Laboratory. November.	ORNL
Earthworm	Eudrilus	euganiae	86306	N-nitrosodiphenylamine		109		mg/kg	109			14	Day(s)	LOEC		OECD soil	Efroymson, R.A., Will, M.E. and Suter, G.W., 1997. Toxicological benchmarks for contaminants of potential concern for effects on soil and litter invertebrates and heterotrophic process: 1997 Revision. Prepared for the Oak Ridge Laboratory. November.	ORNL
Earthworm	Eudrilus	euganiae	108952	Phenol		188		mg/kg	188			14	Day(s)	LOEC		OECD soil	Efroymson, R.A., Will, M.E. and Suter, G.W., 1997. Toxicological benchmarks for contaminants of potential concern for effects on soil and litter invertebrates and heterotrophic process: 1997 Revision. Prepared for the Oak Ridge Laboratory. November.	ORNL
Earthworm	Perionyx	excavatus	87616	1,2,4-trichlorobenzene		180		mg/kg	180			14	Day(s)	LOEC		OECD soil	Efroymson, R.A., Will, M.E. and Suter, G.W., 1997. Toxicological benchmarks for contaminants of potential concern for effects on soil and litter invertebrates and heterotrophic process: 1997 Revision. Prepared for the Oak Ridge Laboratory. November.	ORNL
Earthworm	Perionyx	excavatus	78875	1,2-dichloropropane		3880		mg/kg	3880			14	Day(s)	LOEC		OECD soil	Efroymson, R.A., Will, M.E. and Suter, G.W., 1997. Toxicological benchmarks for contaminants of potential concern for effects on soil and litter invertebrates and heterotrophic process: 1997 Revision. Prepared for the Oak Ridge Laboratory. November.	ORNL
Earthworm	Perionyx	excavatus	95954	2,4,6-trichlorophenol		78		mg/kg	78			14	Day(s)	LOEC		OECD soil	Efroymson, R.A., Will, M.E. and Suter, G.W., 1997. Toxicological benchmarks for contaminants of potential concern for effects on soil and litter invertebrates and heterotrophic process: 1997 Revision. Prepared for the Oak Ridge Laboratory. November.	ORNL
Earthworm	Perionyx	excavatus	100027	4-nitrophenol		44		mg/kg	44			14	Day(s)	LOEC		OECD soil	Efroymson, R.A., Will, M.E. and Suter, G.W., 1997. Toxicological benchmarks for contaminants of potential concern for effects on soil and litter invertebrates and heterotrophic process: 1997 Revision. Prepared for the Oak Ridge Laboratory. November.	ORNL
Earthworm	Perionyx	excavatus	131113	Dimethylphthalate		1064		mg/kg	1064			14	Day(s)	LOEC		OECD soil	Efroymson, R.A., Will, M.E. and Suter, G.W., 1997. Toxicological benchmarks for contaminants of potential concern for effects on soil and litter invertebrates and heterotrophic process: 1997 Revision. Prepared for the Oak Ridge Laboratory. November.	ORNL
Earthworm	Perionyx	excavatus	87737	Fluorene		170		mg/kg	170			14	Day(s)	LOEC		OECD soil	Efroymson, R.A., Will, M.E. and Suter, G.W., 1997. Toxicological benchmarks for contaminants of potential concern for effects on soil and litter invertebrates and heterotrophic process: 1997 Revision. Prepared for the Oak Ridge Laboratory. November.	ORNL
Earthworm	Perionyx	excavatus	98953	Nitrovenzene		343		mg/kg	343			14	Day(s)	LOEC		OECD soil	Efroymson, R.A., Will, M.E. and Suter, G.W., 1997. Toxicological benchmarks for contaminants of potential concern for effects on soil and litter invertebrates and heterotrophic process: 1997 Revision. Prepared for the Oak Ridge Laboratory. November.	ORNL
Earthworm	Perionyx	excavatus	86306	N-nitrosodiphenylamine		128		mg/kg	128			14	Day(s)	LOEC		OECD soil	Efroymson, R.A., Will, M.E. and Suter, G.W., 1997. Toxicological benchmarks for contaminants of potential concern for effects on soil and litter invertebrates and heterotrophic process: 1997 Revision. Prepared for the Oak Ridge Laboratory. November.	ORNL
Earthworm	Perionyx	excavatus	108952	Phenol		258		mg/kg	258			14	Day(s)	LOEC		OECD soil	Efroymson, R.A., Will, M.E. and Suter, G.W., 1997. Toxicological benchmarks for contaminants of potential concern for effects on soil and litter invertebrates and heterotrophic process: 1997 Revision. Prepared for the Oak Ridge Laboratory. November.	ORNL
Earthworm	Eisenia	fetida	87616	1,2,4-trichlorobenzene		197		mg/kg	197			14	Day(s)	LOEC		OECD soil	Efroymson, R.A., Will, M.E. and Suter, G.W., 1997. Toxicological benchmarks for contaminants of potential concern for effects on soil and litter invertebrates and heterotrophic process: 1997 Revision. Prepared for the Oak Ridge Laboratory. November.	ORNL
Earthworm	Eisenia	fetida	87616	1,2,4-trichlorobenzene		75		mg/kg	75			14	Day(s)	LOEC		sandy soil	Efroymson, R.A., Will, M.E. and Suter, G.W., 1997. Toxicological benchmarks for contaminants of potential concern for effects on soil and litter invertebrates and heterotrophic process: 1997 Revision. Prepared for the Oak Ridge Laboratory. November.	ORNL
Earthworm	Eisenia	fetida	87616	1,2,4-trichlorobenzene		223		mg/kg	223			14	Day(s)	LOEC		OECD soil	Efroymson, R.A., Will, M.E. and Suter, G.W., 1997. Toxicological benchmarks for contaminants of potential concern for effects on soil and litter invertebrates and heterotrophic process: 1997 Revision. Prepared for the Oak Ridge Laboratory. November.	ORNL
Earthworm	Eisenia	fetida	78875	1,2-dichloropropane		4240		mg/kg	4240			14	Day(s)	LOEC		OECD soil	Efroymson, R.A., Will, M.E. and Suter, G.W., 1997. Toxicological benchmarks for contaminants of potential concern for effects on soil and litter invertebrates and heterotrophic process: 1997 Revision. Prepared for the Oak Ridge Laboratory. November.	ORNL
Earthworm	Eisenia	fetida	78875	1,4-dichlorobenzene		128		mg/kg	128			14	Day(s)	LOEC		sandy soil	Efroymson, R.A., Will, M.E. and Suter, G.W., 1997. Toxicological benchmarks for contaminants of potential concern for effects on soil and litter invertebrates and heterotrophic process: 1997 Revision. Prepared for the Oak Ridge Laboratory. November.	ORNL
Earthworm	Eisenia	fetida	78875	1,4-dichlorobenzene		229		mg/kg	229			14	Day(s)	LOEC		OECD soil	Efroymson, R.A., Will, M.E. and Suter, G.W., 1997. Toxicological benchmarks for contaminants of potential concern for effects on soil and litter invertebrates and heterotrophic process: 1997 Revision. Prepared for the Oak Ridge Laboratory. November.	ORNL
Earthworm	Eisenia	fetida	95954	2,4,6-trichlorophenol		58		mg/kg	58			14	Day(s)	LOEC		OECD soil	Efroymson, R.A., Will, M.E. and Suter, G.W., 1997. Toxicological benchmarks for contaminants of potential concern for effects on soil and litter invertebrates and heterotrophic process: 1997 Revision. Prepared for the Oak Ridge Laboratory. November.	ORNL
Earthworm	Eisenia	fetida	100027	4-nitrophenol		38		mg/kg	38			14	Day(s)	LOEC		OECD soil	Efroymson, R.A., Will, M.E. and Suter, G.W., 1997. Toxicological benchmarks for contaminants of potential concern for effects on soil and litter invertebrates and heterotrophic process: 1997 Revision. Prepared for the Oak Ridge Laboratory. November.	ORNL
Earthworm	Eisenia	fetida	7440439	Cd		440		mg/kg	440			14	Day(s)	LOEC		sandy soil	Efroymson, R.A., Will, M.E. and Suter, G.W., 1997. Toxicological benchmarks for contaminants of potential concern for effects on soil and litter invertebrates and heterotrophic process: 1997 Revision. Prepared for the Oak Ridge Laboratory. November.	ORNL
Earthworm	Eisenia	fetida	7440439	Cd		1843		mg/kg	1843			14	Day(s)	LOEC		OECD soil	Efroymson, R.A., Will, M.E. and Suter, G.W., 1997. Toxicological benchmarks for contaminants of potential concern for effects on soil and litter invertebrates and heterotrophic process: 1997 Revision. Prepared for the Oak Ridge Laboratory. November.	ORNL
Earthworm	Eisenia	fetida	108907	Chlorobenzene		240		mg/kg	240			14	Day(s)	LOEC		sandy soil	Efroymson, R.A., Will, M.E. and Suter, G.W., 1997. Toxicological benchmarks for contaminants of potential concern for effects on soil and litter invertebrates and heterotrophic process: 1997 Revision. Prepared for the Oak Ridge Laboratory. November.	ORNL
Earthworm	Eisenia	fetida	108907	Chlorobenzene		446		mg/kg	446			14	Day(s)	LOEC		OECD soil	Efroymson, R.A., Will, M.E. and Suter, G.W., 1997. Toxicological benchmarks for contaminants of potential concern for effects on soil and litter invertebrates and heterotrophic process: 1997 Revision. Prepared for the Oak Ridge Laboratory. November.	ORNL
Earthworm	Eisenia	fetida	7440508	Cu		643		mg/kg	643			14	Day(s)	LOEC		OECD soil	Efroymson, R.A., Will, M.E. and Suter, G.W., 1997. Toxicological benchmarks for contaminants of potential concern for effects on soil and litter invertebrates and heterotrophic process: 1997 Revision. Prepared for the Oak Ridge Laboratory. November.	ORNL
Earthworm	Eisenia	fetida	131113	Dimethylphthalate		3160		mg/kg	3160			14	Day(s)	LOEC		OECD soil	Efroymson, R.A., Will, M.E. and Suter, G.W., 1997. Toxicological benchmarks for contaminants of potential concern for effects on soil and litter invertebrates and heterotrophic process: 1997 Revision. Prepared for the Oak Ridge Laboratory. November.	ORNL
Earthworm	Eisenia	fetida	87737	Fluorene		173		mg/kg	173			14	Day(s)	LOEC		OECD soil	Efroymson, R.A., Will, M.E. and Suter, G.W., 1997. Toxicological benchmarks for contaminants of potential concern for effects on soil and litter invertebrates and heterotrophic process: 1997 Revision. Prepared for the Oak Ridge Laboratory. November.	ORNL
Earthworm	Eisenia	fetida	7440020	Ni		757		mg/kg	757			14	Day(s)	LOEC		OECD soil	Efroymson, R.A., Will, M.E. and Suter, G.W., 1997. Toxicological benchmarks for contaminants of potential concern for effects on soil and litter invertebrates and heterotrophic process: 1997 Revision. Prepared for the Oak Ridge Laboratory. November.	ORNL
Earthworm	Eisenia	fetida	98953	Nitrovenzene		319		mg/kg	319			14	Day(s)	LOEC		OECD soil	Efroymson, R.A., Will, M.E. and Suter, G.W., 1997. Toxicological benchmarks for contaminants of potential concern for effects on soil and litter invertebrates and heterotrophic process: 1997 Revision. Prepared for the Oak Ridge Laboratory. November.	ORNL
Earthworm	Eisenia	fetida	86306	N-nitrosodiphenylamine		151		mg/kg	151			14	Day(s)	LOEC		OECD soil	Efroymson, R.A., Will, M.E. and Suter, G.W., 1997. Toxicological benchmarks for contaminants of potential concern for effects on soil and litter invertebrates and heterotrophic process: 1997 Revision. Prepared for the Oak Ridge Laboratory. November.	ORNL
Earthworm	Eisenia	fetida	7439921	Pb		5941		mg/kg	5941			14	Day(s)	LOEC		OECD soil	Efroymson, R.A., Will, M.E. and Suter, G.W., 1997. Toxicological benchmarks for contaminants of potential concern for effects on soil and litter invertebrates and heterotrophic process: 1997 Revision. Prepared for the Oak Ridge Laboratory. November.	ORNL
Earthworm	Eisenia	fetida	608935	Pentachlorobenzene		134		mg/kg	134			14	Day(s)	LOEC		sandy soil	Efroymson, R.A., Will, M.E. and Suter, G.W., 1997. Toxicological benchmarks for contaminants of potential concern for effects on soil and litter invertebrates and heterotrophic process: 1997 Revision. Prepared for the Oak Ridge Laboratory. November.	ORNL
Earthworm	Eisenia	fetida	608935	Pentachlorobenzene		238		mg/kg	238			14	Day(s)	LOEC		OECD soil	Efroymson, R.A., Will, M.E. and Suter, G.W., 1997. Toxicological benchmarks for contaminants of potential concern for effects on soil and litter invertebrates and heterotrophic process: 1997 Revision. Prepared for the Oak Ridge Laboratory. November.	ORNL
Earthworm	Eisenia	fetida	87865	Pentachlorophenol		37		mg/kg	37			14	Day(s)	LOEC		artificial	Efroymson, R.A., Will, M.E. and Suter, G.W., 1997. Toxicological benchmarks for contaminants of potential concern for effects on soil and litter invertebrates and heterotrophic process: 1997 Revision. Prepared for the Oak Ridge Laboratory. November.	ORNL
Earthworm	Eisenia	fetida	108952	Phenol		401		mg/kg	401			14	Day(s)	LOEC		OECD soil	Efroymson, R.A., Will, M.E. and Suter, G.W., 1997. Toxicological benchmarks for contaminants of potential concern for effects on soil and litter invertebrates and heterotrophic process: 1997 Revision. Prepared for the Oak Ridge Laboratory. November.	ORNL
Earthworm	Eisenia	fetida	7440666	Zn		662		mg/kg	662			14	Day(s)	LOEC		OECD soil	Efroymson, R.A., Will, M.E. and Suter, G.W., 1997. Toxicological benchmarks for contaminants of potential concern for effects on soil and litter invertebrates and heterotrophic process: 1997 Revision. Prepared for the Oak Ridge Laboratory. November.	ORNL
Earthworm	Eisenia	fetida	118967	2-Methyl-1,3,5-trinitrobenzene		1142		mg/kg soil	1142		Active ingredient	14	Day(s)	LOEL		Natural soil	Schaefer,M.. Assessing 2,4,6-Trinitrotoluene (TNT)-Contaminated Soil Using Three Different Earthworm Test Methods. Ecotoxicol. Environ. Saf.57(1): 74-80, 2004. ECOREF #72509	ECOTOX
Earthworm	Eisenia	fetida	335671	2,2,3,3,4,4,5,5,6,6,7,7,8,8,8-Pentadecafluorooctanoic acid		750		mg/kg dry wt	750		Formulation	14	Day(s)	LOEL		Artificial soil	Joung,K.E., E.H. Jo, H.M. Kim, K. Choi, and J. Yoon. Toxicological Effects of PFOS and PFOA on Earthworm, Eisenia fetida. Environ. Health Toxicol.25(3): 181-186, 2010. ECOREF #184060	ECOTOX
Earthworm	Eisenia	fetida	1071836	N-(Phosphonomethyl)glycine		50000		mg/kg soil	50000		Active ingredient	14	Day(s)	LOEL		Natural soil	Garcia-Torres,T., L. Giuffre, R. Romaniuk, R.P. Rios, and E.A. Pagano. Exposure Assessment to Glyphosate of Two Species of Annelids. Bull. Environ. Contam. Toxicol.93(2): 209-214, 2014. ECOREF #170666	ECOTOX
Earthworm	Eisenia	fetida	1763231	1,1,2,2,3,3,4,4,5,5,6,6,7,7,8,8,8-Heptadecafluoro-1-octanesulfonic acid		256		mg/kg dry wt	256		Formulation	14	Day(s)	LOEL		Artificial soil	Joung,K.E., E.H. Jo, H.M. Kim, K. Choi, and J. Yoon. Toxicological Effects of PFOS and PFOA on Earthworm, Eisenia fetida. Environ. Health Toxicol.25(3): 181-186, 2010. ECOREF #184060	ECOTOX
Earthworm	Eisenia	fetida	8018017	[N-[2-[(Dithiocarboxy)amino]ethyl]carbamodithioato(2-)-kappaS,kappaS_]manganese mixt. with [N-[2-[(dithiocarboxy)amino]ethyl]carbamodithioato(2-)-kappaS,kappaS_]zinc		800		mg/kg	800		Formulation	14	Day(s)	LOEL		Artificial soil	Vermeulen,L.A., A.J. Reinecke, and S.A. Reinecke. Evaluation of the Fungicide Manganese-Zinc Ethylene bis(Dithiocarbamate) (Mancozeb) for Sublethal and Acute Toxicity to Eisenia fetida (Oligochaeta). Ecotoxicol. Environ. Saf.48(2): 183-189, 2001. ECOREF #64321	ECOTOX
Earthworm	Eisenia	fetida	10605217	N-1H-Benzimidazol-2-yl carbamic acid methyl ester		316		AI mg/kg dry soil	316		Active ingredient	14	Day(s)	LOEL		Artificial soil	Garcia,M.. Effects of Pesticides on Soil Fauna: Development of Ecotoxicological Test Methods for Tropical Regions. In: Effects of Pesticides on Soil Fauna: Development of Ecotoxicological Test Methods for Tropical Regions, Ecology and Development Series 19, Center for Development Research, Bonn, Germany:290 p., 2004. ECOREF #177506	ECOTOX
Earthworm	Eisenia	fetida	10605217	N-1H-Benzimidazol-2-yl carbamic acid methyl ester		316		AI mg/kg dry soil	316		Active ingredient	14	Day(s)	LOEL		Artificial soil	Garcia,M.. Effects of Pesticides on Soil Fauna: Development of Ecotoxicological Test Methods for Tropical Regions. In: Effects of Pesticides on Soil Fauna: Development of Ecotoxicological Test Methods for Tropical Regions, Ecology and Development Series 19, Center for Development Research, Bonn, Germany:290 p., 2004. ECOREF #177506	ECOTOX
Earthworm	Eisenia	fetida	10605217	N-1H-Benzimidazol-2-yl carbamic acid methyl ester		100		AI mg/kg dry soil	100		Active ingredient	14	Day(s)	LOEL		Natural soil	Garcia,M.. Effects of Pesticides on Soil Fauna: Development of Ecotoxicological Test Methods for Tropical Regions. In: Effects of Pesticides on Soil Fauna: Development of Ecotoxicological Test Methods for Tropical Regions, Ecology and Development Series 19, Center for Development Research, Bonn, Germany:290 p., 2004. ECOREF #177506	ECOTOX
Earthworm	Eisenia	fetida	10605217	N-1H-Benzimidazol-2-yl carbamic acid methyl ester		316		AI mg/kg dry soil	316		Active ingredient	14	Day(s)	LOEL		Artificial soil	Garcia,M.. Effects of Pesticides on Soil Fauna: Development of Ecotoxicological Test Methods for Tropical Regions. In: Effects of Pesticides on Soil Fauna: Development of Ecotoxicological Test Methods for Tropical Regions, Ecology and Development Series 19, Center for Development Research, Bonn, Germany:290 p., 2004. ECOREF #177506	ECOTOX
Earthworm	Eisenia	fetida	10605217	N-1H-Benzimidazol-2-yl carbamic acid methyl ester		31.6	<	AI mg/kg dry soil	31.6		Active ingredient	14	Day(s)	LOEL		Artificial soil	Garcia,M.. Effects of Pesticides on Soil Fauna: Development of Ecotoxicological Test Methods for Tropical Regions. In: Effects of Pesticides on Soil Fauna: Development of Ecotoxicological Test Methods for Tropical Regions, Ecology and Development Series 19, Center for Development Research, Bonn, Germany:290 p., 2004. ECOREF #177506	ECOTOX
Earthworm	Eisenia	fetida	17804352	N-[1-[(Butylamino)carbonyl]-1H-benzimidazol-2-yl]carbamic acid, Methyl ester		6.3		AI mg/kg	6.3		Formulation	14	Day(s)	LOEC		Natural soil	Rombke,J., M.V. Garcia, and A. Scheffczyk. Effects of the Fungicide Benomyl on Earthworms in Laboratory Tests Under Tropical and Temperate Conditions. Arch. Environ. Contam. Toxicol.53(4): 590-598, 2007. ECOREF #104505	ECOTOX
Earthworm	Eisenia	fetida	138261413	(2E)-1-[(6-Chloro-3-pyridinyl)methyl]-N-nitro-2-imidazolidinimine		1.91		mg/kg soil	1.91		Active ingredient	14	Day(s)	LOEC		Artificial soil	Gomez-Eyles,J.L., C. Svendsen, L. Lister, H. Martin, M.E. Hodson, and D.J. Spurgeon. Measuring and Modelling Mixture Toxicity of Imidacloprid and Thiacloprid on Caenorhabditis elegans and Eisenia fetida. Ecotoxicol. Environ. Saf.72(1): 71-79, 2009. ECOREF #109666	ECOTOX
Earthworm	Lumbricus	rubellus	87616	1,2,3-trichlorobenzene		115		mg/kg	115			14	Day(s)	LOEC		sandy soil	Efroymson, R.A., Will, M.E. and Suter, G.W., 1997. Toxicological benchmarks for contaminants of potential concern for effects on soil and litter invertebrates and heterotrophic process: 1997 Revision. Prepared for the Oak Ridge Laboratory. November.	ORNL
Earthworm	Lumbricus	rubellus	87616	1,2,3-trichlorobenzene		195		mg/kg	195			14	Day(s)	LOEC		OECD soil	Efroymson, R.A., Will, M.E. and Suter, G.W., 1997. Toxicological benchmarks for contaminants of potential concern for effects on soil and litter invertebrates and heterotrophic process: 1997 Revision. Prepared for the Oak Ridge Laboratory. November.	ORNL
Earthworm	Lumbricus	rubellus	87616	1,2,3-trichlorobenzene		200		mg/kg	200			14	Day(s)	LOEC		sandy soil	Efroymson, R.A., Will, M.E. and Suter, G.W., 1997. Toxicological benchmarks for contaminants of potential concern for effects on soil and litter invertebrates and heterotrophic process: 1997 Revision. Prepared for the Oak Ridge Laboratory. November.	ORNL
Earthworm	Lumbricus	rubellus	87616	1,2,3-trichlorobenzene		563		mg/kg	563			14	Day(s)	LOEC		peaty soil	Efroymson, R.A., Will, M.E. and Suter, G.W., 1997. Toxicological benchmarks for contaminants of potential concern for effects on soil and litter invertebrates and heterotrophic process: 1997 Revision. Prepared for the Oak Ridge Laboratory. November.	ORNL
Earthworm	Lumbricus	rubellus	87616	1,2,4-trichlorobenzene		112		mg/kg	112			14	Day(s)	LOEC		sandy soil	Efroymson, R.A., Will, M.E. and Suter, G.W., 1997. Toxicological benchmarks for contaminants of potential concern for effects on soil and litter invertebrates and heterotrophic process: 1997 Revision. Prepared for the Oak Ridge Laboratory. November.	ORNL
Earthworm	Lumbricus	rubellus	87616	1,2,4-trichlorobenzene		201		mg/kg	201			14	Day(s)	LOEC		OECD soil	Efroymson, R.A., Will, M.E. and Suter, G.W., 1997. Toxicological benchmarks for contaminants of potential concern for effects on soil and litter invertebrates and heterotrophic process: 1997 Revision. Prepared for the Oak Ridge Laboratory. November.	ORNL
Earthworm	Lumbricus	rubellus	78875	1,4-dichlorobenzene		184		mg/kg	184			14	Day(s)	LOEC		sandy soil	Efroymson, R.A., Will, M.E. and Suter, G.W., 1997. Toxicological benchmarks for contaminants of potential concern for effects on soil and litter invertebrates and heterotrophic process: 1997 Revision. Prepared for the Oak Ridge Laboratory. November.	ORNL
Earthworm	Lumbricus	rubellus	78875	1,4-dichlorobenzene		615		mg/kg	615			14	Day(s)	LOEC		OECD soil	Efroymson, R.A., Will, M.E. and Suter, G.W., 1997. Toxicological benchmarks for contaminants of potential concern for effects on soil and litter invertebrates and heterotrophic process: 1997 Revision. Prepared for the Oak Ridge Laboratory. November.	ORNL
Earthworm	Lumbricus	rubellus	4901513	2,3,4,5-tetrachlorophenol		514		mg/kg	514			14	Day(s)	LOEC		humic sand	Efroymson, R.A., Will, M.E. and Suter, G.W., 1997. Toxicological benchmarks for contaminants of potential concern for effects on soil and litter invertebrates and heterotrophic process: 1997 Revision. Prepared for the Oak Ridge Laboratory. November.	ORNL
Earthworm	Lumbricus	rubellus	4901513	2,3,4,5-tetrachlorophenol		515		mg/kg	515			14	Day(s)	LOEC		sandy soil	Efroymson, R.A., Will, M.E. and Suter, G.W., 1997. Toxicological benchmarks for contaminants of potential concern for effects on soil and litter invertebrates and heterotrophic process: 1997 Revision. Prepared for the Oak Ridge Laboratory. November.	ORNL
Earthworm	Lumbricus	rubellus	4901513	2,3,4,5-tetrachlorophenol		828		mg/kg	828			14	Day(s)	LOEC		humic sand	Efroymson, R.A., Will, M.E. and Suter, G.W., 1997. Toxicological benchmarks for contaminants of potential concern for effects on soil and litter invertebrates and heterotrophic process: 1997 Revision. Prepared for the Oak Ridge Laboratory. November.	ORNL
Earthworm	Lumbricus	rubellus	4901513	2,3,4,5-tetrachlorophenol		875		mg/kg	875			14	Day(s)	LOEC		sandy soil	Efroymson, R.A., Will, M.E. and Suter, G.W., 1997. Toxicological benchmarks for contaminants of potential concern for effects on soil and litter invertebrates and heterotrophic process: 1997 Revision. Prepared for the Oak Ridge Laboratory. November.	ORNL
Earthworm	Lumbricus	rubellus	3481207	2,3,5,6-tetrachloroaniline		159		mg/kg	159			14	Day(s)	LOEC		sandy soil	Efroymson, R.A., Will, M.E. and Suter, G.W., 1997. Toxicological benchmarks for contaminants of potential concern for effects on soil and litter invertebrates and heterotrophic process: 1997 Revision. Prepared for the Oak Ridge Laboratory. November.	ORNL
Earthworm	Lumbricus	rubellus	3481207	2,3,5,6-tetrachloroaniline		179		mg/kg	179			14	Day(s)	LOEC		OECD soil	Efroymson, R.A., Will, M.E. and Suter, G.W., 1997. Toxicological benchmarks for contaminants of potential concern for effects on soil and litter invertebrates and heterotrophic process: 1997 Revision. Prepared for the Oak Ridge Laboratory. November.	ORNL
Earthworm	Lumbricus	rubellus	636306	2,4,5-trichloroaniline		174		mg/kg	174			14	Day(s)	LOEC		sandy soil	Efroymson, R.A., Will, M.E. and Suter, G.W., 1997. Toxicological benchmarks for contaminants of potential concern for effects on soil and litter invertebrates and heterotrophic process: 1997 Revision. Prepared for the Oak Ridge Laboratory. November.	ORNL
Earthworm	Lubricus	rubellus	636306	2,4,5-trichloroaniline		213		mg/kg	213			14	Day(s)	LOEC		OECD soil	Efroymson, R.A., Will, M.E. and Suter, G.W., 1997. Toxicological benchmarks for contaminants of potential concern for effects on soil and litter invertebrates and heterotrophic process: 1997 Revision. Prepared for the Oak Ridge Laboratory. November.	ORNL
Earthworm	Lumbricus	rubellus	95954	2,4,5-trichlorophenol		201		mg/kg	201			14	Day(s)	LOEC		humic sand	Efroymson, R.A., Will, M.E. and Suter, G.W., 1997. Toxicological benchmarks for contaminants of potential concern for effects on soil and litter invertebrates and heterotrophic process: 1997 Revision. Prepared for the Oak Ridge Laboratory. November.	ORNL
Earthworm	Lumbricus	rubellus	95954	2,4,5-trichlorophenol		235		mg/kg	235			14	Day(s)	LOEC		sandy soil	Efroymson, R.A., Will, M.E. and Suter, G.W., 1997. Toxicological benchmarks for contaminants of potential concern for effects on soil and litter invertebrates and heterotrophic process: 1997 Revision. Prepared for the Oak Ridge Laboratory. November.	ORNL
Earthworm	Lumbricus	rubellus	95954	2,4,5-trichlorophenol		290		mg/kg	290			14	Day(s)	LOEC		humic sand	Efroymson, R.A., Will, M.E. and Suter, G.W., 1997. Toxicological benchmarks for contaminants of potential concern for effects on soil and litter invertebrates and heterotrophic process: 1997 Revision. Prepared for the Oak Ridge Laboratory. November.	ORNL
Earthworm	Lumbricus	rubellus	95954	2,4,5-trichlorophenol		316		mg/kg	316			14	Day(s)	LOEC		sandy soil	Efroymson, R.A., Will, M.E. and Suter, G.W., 1997. Toxicological benchmarks for contaminants of potential concern for effects on soil and litter invertebrates and heterotrophic process: 1997 Revision. Prepared for the Oak Ridge Laboratory. November.	ORNL
Earthworm	Lumbricus	rubellus	95954	2,4,5-trichlorophenol		362		mg/kg	362			14	Day(s)	LOEC		OECD soil	Efroymson, R.A., Will, M.E. and Suter, G.W., 1997. Toxicological benchmarks for contaminants of potential concern for effects on soil and litter invertebrates and heterotrophic process: 1997 Revision. Prepared for the Oak Ridge Laboratory. November.	ORNL
Earthworm	Lumbricus	rubellus	95954	2,4,5-trichlorophenol		875		mg/kg	875			14	Day(s)	LOEC		peaty soil	Efroymson, R.A., Will, M.E. and Suter, G.W., 1997. Toxicological benchmarks for contaminants of potential concern for effects on soil and litter invertebrates and heterotrophic process: 1997 Revision. Prepared for the Oak Ridge Laboratory. November.	ORNL
Earthworm	Lumbricus	rubellus	554007	2,4-dichloroaniline		190		mg/kg	190			14	Day(s)	LOEC		OECD soil	Efroymson, R.A., Will, M.E. and Suter, G.W., 1997. Toxicological benchmarks for contaminants of potential concern for effects on soil and litter invertebrates and heterotrophic process: 1997 Revision. Prepared for the Oak Ridge Laboratory. November.	ORNL
Earthworm	Lumbricus	rubellus	554007	2,4-dichloroaniline		201		mg/kg	201			14	Day(s)	LOEC		sandy soil	Efroymson, R.A., Will, M.E. and Suter, G.W., 1997. Toxicological benchmarks for contaminants of potential concern for effects on soil and litter invertebrates and heterotrophic process: 1997 Revision. Prepared for the Oak Ridge Laboratory. November.	ORNL
Earthworm	Lumbricus	rubellus	554007	2,4-dichloroaniline		304		mg/kg	304			14	Day(s)	LOEC		sandy soil	Efroymson, R.A., Will, M.E. and Suter, G.W., 1997. Toxicological benchmarks for contaminants of potential concern for effects on soil and litter invertebrates and heterotrophic process: 1997 Revision. Prepared for the Oak Ridge Laboratory. November.	ORNL
Earthworm	Lumbricus	rubellus	554007	2,4-dichloroaniline		580		mg/kg	580			14	Day(s)	LOEC		peaty soil	Efroymson, R.A., Will, M.E. and Suter, G.W., 1997. Toxicological benchmarks for contaminants of potential concern for effects on soil and litter invertebrates and heterotrophic process: 1997 Revision. Prepared for the Oak Ridge Laboratory. November.	ORNL
Earthworm	Lumbricus	rubellus	95772	3,4-dichlorophenol		303		mg/kg	303			14	Day(s)	LOEC		humic sand	Efroymson, R.A., Will, M.E. and Suter, G.W., 1997. Toxicological benchmarks for contaminants of potential concern for effects on soil and litter invertebrates and heterotrophic process: 1997 Revision. Prepared for the Oak Ridge Laboratory. November.	ORNL
Earthworm	Lumbricus	rubellus	95772	3,4-dichlorophenol		322		mg/kg	322			14	Day(s)	LOEC		OECD soil	Efroymson, R.A., Will, M.E. and Suter, G.W., 1997. Toxicological benchmarks for contaminants of potential concern for effects on soil and litter invertebrates and heterotrophic process: 1997 Revision. Prepared for the Oak Ridge Laboratory. November.	ORNL
Earthworm	Lumbricus	rubellus	95772	3,4-dichlorophenol		352		mg/kg	352			14	Day(s)	LOEC		sandy soil	Efroymson, R.A., Will, M.E. and Suter, G.W., 1997. Toxicological benchmarks for contaminants of potential concern for effects on soil and litter invertebrates and heterotrophic process: 1997 Revision. Prepared for the Oak Ridge Laboratory. November.	ORNL
Earthworm	Lumbricus	rubellus	95772	3,4-dichlorophenol		486		mg/kg	486			14	Day(s)	LOEC		sandy soil	Efroymson, R.A., Will, M.E. and Suter, G.W., 1997. Toxicological benchmarks for contaminants of potential concern for effects on soil and litter invertebrates and heterotrophic process: 1997 Revision. Prepared for the Oak Ridge Laboratory. November.	ORNL
Earthworm	Lumbricus	rubellus	95772	3,4-dichlorophenol		486		mg/kg	486			14	Day(s)	LOEC		humic sand	Efroymson, R.A., Will, M.E. and Suter, G.W., 1997. Toxicological benchmarks for contaminants of potential concern for effects on soil and litter invertebrates and heterotrophic process: 1997 Revision. Prepared for the Oak Ridge Laboratory. November.	ORNL
Earthworm	Lumbricus	rubellus	95772	3,4-dichlorophenol		680		mg/kg	680			14	Day(s)	LOEC		peaty soil	Efroymson, R.A., Will, M.E. and Suter, G.W., 1997. Toxicological benchmarks for contaminants of potential concern for effects on soil and litter invertebrates and heterotrophic process: 1997 Revision. Prepared for the Oak Ridge Laboratory. November.	ORNL
Earthworm	Lumbricus	rubellus	108429	3-chloroaniline		195		mg/kg	195			14	Day(s)	LOEC		sandy soil	Efroymson, R.A., Will, M.E. and Suter, G.W., 1997. Toxicological benchmarks for contaminants of potential concern for effects on soil and litter invertebrates and heterotrophic process: 1997 Revision. Prepared for the Oak Ridge Laboratory. November.	ORNL
Earthworm	Lumbricus	rubellus	108429	3-chloroaniline		332		mg/kg	332			14	Day(s)	LOEC		OECD soil	Efroymson, R.A., Will, M.E. and Suter, G.W., 1997. Toxicological benchmarks for contaminants of potential concern for effects on soil and litter invertebrates and heterotrophic process: 1997 Revision. Prepared for the Oak Ridge Laboratory. November.	ORNL
Earthworm	Lumbricus	rubellus	108430	3-chlorophenol		150		mg/kg	150			14	Day(s)	LOEC		humic sand	Efroymson, R.A., Will, M.E. and Suter, G.W., 1997. Toxicological benchmarks for contaminants of potential concern for effects on soil and litter invertebrates and heterotrophic process: 1997 Revision. Prepared for the Oak Ridge Laboratory. November.	ORNL
Earthworm	Lumbricus	rubellus	108430	3-chlorophenol		150		mg/kg	150			14	Day(s)	LOEC		sandy soil	Efroymson, R.A., Will, M.E. and Suter, G.W., 1997. Toxicological benchmarks for contaminants of potential concern for effects on soil and litter invertebrates and heterotrophic process: 1997 Revision. Prepared for the Oak Ridge Laboratory. November.	ORNL
Earthworm	Lumbricus	rubellus	108430	3-chlorophenol		247		mg/kg	247			14	Day(s)	LOEC		OECD soil	Efroymson, R.A., Will, M.E. and Suter, G.W., 1997. Toxicological benchmarks for contaminants of potential concern for effects on soil and litter invertebrates and heterotrophic process: 1997 Revision. Prepared for the Oak Ridge Laboratory. November.	ORNL
Earthworm	Lumbricus	rubellus	108430	3-chlorophenol		296		mg/kg	296			14	Day(s)	LOEC		humic sand	Efroymson, R.A., Will, M.E. and Suter, G.W., 1997. Toxicological benchmarks for contaminants of potential concern for effects on soil and litter invertebrates and heterotrophic process: 1997 Revision. Prepared for the Oak Ridge Laboratory. November.	ORNL
Earthworm	Lumbricus	rubellus	108430	3-chlorophenol		342		mg/kg	342			14	Day(s)	LOEC		sandy soil	Efroymson, R.A., Will, M.E. and Suter, G.W., 1997. Toxicological benchmarks for contaminants of potential concern for effects on soil and litter invertebrates and heterotrophic process: 1997 Revision. Prepared for the Oak Ridge Laboratory. November.	ORNL
Earthworm	Lumbricus	rubellus	108430	3-chlorophenol		633		mg/kg	633			14	Day(s)	LOEC		peaty soil	Efroymson, R.A., Will, M.E. and Suter, G.W., 1997. Toxicological benchmarks for contaminants of potential concern for effects on soil and litter invertebrates and heterotrophic process: 1997 Revision. Prepared for the Oak Ridge Laboratory. November.	ORNL
Earthworm	Lumbricus	rubellus	108907	Chlorobenzene		547		mg/kg	547			14	Day(s)	LOEC		sandy soil	Efroymson, R.A., Will, M.E. and Suter, G.W., 1997. Toxicological benchmarks for contaminants of potential concern for effects on soil and litter invertebrates and heterotrophic process: 1997 Revision. Prepared for the Oak Ridge Laboratory. November.	ORNL
Earthworm	Lumbricus	rubellus	108907	Chlorobenzene		1107		mg/kg	1107			14	Day(s)	LOEC		OECD soil	Efroymson, R.A., Will, M.E. and Suter, G.W., 1997. Toxicological benchmarks for contaminants of potential concern for effects on soil and litter invertebrates and heterotrophic process: 1997 Revision. Prepared for the Oak Ridge Laboratory. November.	ORNL
Earthworm	Lumbricus	rubellus	527208	Pentachloroaniline		825		mg/kg	825			14	Day(s)	LOEC		OECD soil	Efroymson, R.A., Will, M.E. and Suter, G.W., 1997. Toxicological benchmarks for contaminants of potential concern for effects on soil and litter invertebrates and heterotrophic process: 1997 Revision. Prepared for the Oak Ridge Laboratory. November.	ORNL
Earthworm	Lumbricus	rubellus	527208	Pentachloroaniline		834		mg/kg	834			14	Day(s)	LOEC		sandy soil	Efroymson, R.A., Will, M.E. and Suter, G.W., 1997. Toxicological benchmarks for contaminants of potential concern for effects on soil and litter invertebrates and heterotrophic process: 1997 Revision. Prepared for the Oak Ridge Laboratory. November.	ORNL
Earthworm	Lumbricus	rubellus	608935	Pentachlorobenzene		115		mg/kg	115			14	Day(s)	LOEC		sandy soil	Efroymson, R.A., Will, M.E. and Suter, G.W., 1997. Toxicological benchmarks for contaminants of potential concern for effects on soil and litter invertebrates and heterotrophic process: 1997 Revision. Prepared for the Oak Ridge Laboratory. November.	ORNL
Earthworm	Lumbricus	rubellus	608935	Pentachlorobenzene		201		mg/kg	201			14	Day(s)	LOEC		OECD soil	Efroymson, R.A., Will, M.E. and Suter, G.W., 1997. Toxicological benchmarks for contaminants of potential concern for effects on soil and litter invertebrates and heterotrophic process: 1997 Revision. Prepared for the Oak Ridge Laboratory. November.	ORNL
Earthworm	Lubricus	rubellus	87865	Pentachlorophenol		883		mg/kg	883			14	Day(s)	LOEC		humic sand	Efroymson, R.A., Will, M.E. and Suter, G.W., 1997. Toxicological benchmarks for contaminants of potential concern for effects on soil and litter invertebrates and heterotrophic process: 1997 Revision. Prepared for the Oak Ridge Laboratory. November.	ORNL
Earthworm	Lubricus	rubellus	87865	Pentachlorophenol		1013		mg/kg	1013			14	Day(s)	LOEC		sandy soil	Efroymson, R.A., Will, M.E. and Suter, G.W., 1997. Toxicological benchmarks for contaminants of potential concern for effects on soil and litter invertebrates and heterotrophic process: 1997 Revision. Prepared for the Oak Ridge Laboratory. November.	ORNL
Earthworm	Lubricus	rubellus	87865	Pentachlorophenol		1094		mg/kg	1094			14	Day(s)	LOEC		humic sand	Efroymson, R.A., Will, M.E. and Suter, G.W., 1997. Toxicological benchmarks for contaminants of potential concern for effects on soil and litter invertebrates and heterotrophic process: 1997 Revision. Prepared for the Oak Ridge Laboratory. November.	ORNL
Earthworm	Lubricus	rubellus	87865	Pentachlorophenol		1206		mg/kg	1206			14	Day(s)	LOEC		sandy soil	Efroymson, R.A., Will, M.E. and Suter, G.W., 1997. Toxicological benchmarks for contaminants of potential concern for effects on soil and litter invertebrates and heterotrophic process: 1997 Revision. Prepared for the Oak Ridge Laboratory. November.	ORNL
Earthworm	Lubricus	rubellus	87865	Pentachlorophenol		2298		mg/kg	2298			14	Day(s)	LOEC		peaty soil	Efroymson, R.A., Will, M.E. and Suter, G.W., 1997. Toxicological benchmarks for contaminants of potential concern for effects on soil and litter invertebrates and heterotrophic process: 1997 Revision. Prepared for the Oak Ridge Laboratory. November.	ORNL
Earthworm	Allolobophora	tuberculata	87616	1,2,4-trichlorobenzene		251		mg/kg	251			14	Day(s)	LOEC		OECD soil	Efroymson, R.A., Will, M.E. and Suter, G.W., 1997. Toxicological benchmarks for contaminants of potential concern for effects on soil and litter invertebrates and heterotrophic process: 1997 Revision. Prepared for the Oak Ridge Laboratory. November.	ORNL
Earthworm	Allolobophora	tuberculata	78875	1,2-dichloropropane		4272		mg/kg	4272			14	Day(s)	LOEC		OECD soil	Efroymson, R.A., Will, M.E. and Suter, G.W., 1997. Toxicological benchmarks for contaminants of potential concern for effects on soil and litter invertebrates and heterotrophic process: 1997 Revision. Prepared for the Oak Ridge Laboratory. November.	ORNL
Earthworm	Allolobophora	tuberculata	95954	2,4,6-trichlorophenol		108		mg/kg	108			14	Day(s)	LOEC		OECD soil	Efroymson, R.A., Will, M.E. and Suter, G.W., 1997. Toxicological benchmarks for contaminants of potential concern for effects on soil and litter invertebrates and heterotrophic process: 1997 Revision. Prepared for the Oak Ridge Laboratory. November.	ORNL
Earthworm	Allolobophora	tuberculata	100027	4-nitrophenol		56		mg/kg	56			14	Day(s)	LOEC		OECD soil	Efroymson, R.A., Will, M.E. and Suter, G.W., 1997. Toxicological benchmarks for contaminants of potential concern for effects on soil and litter invertebrates and heterotrophic process: 1997 Revision. Prepared for the Oak Ridge Laboratory. November.	ORNL
Earthworm	Allolobophora	tuberculata	131113	Dimethylphthalate		3335		mg/kg	3335			14	Day(s)	LOEC		OECD soil	Efroymson, R.A., Will, M.E. and Suter, G.W., 1997. Toxicological benchmarks for contaminants of potential concern for effects on soil and litter invertebrates and heterotrophic process: 1997 Revision. Prepared for the Oak Ridge Laboratory. November.	ORNL
Earthworm	Allolobophora	tuberculata	87737	Fluorene		206		mg/kg	206			14	Day(s)	LOEC		OECD soil	Efroymson, R.A., Will, M.E. and Suter, G.W., 1997. Toxicological benchmarks for contaminants of potential concern for effects on soil and litter invertebrates and heterotrophic process: 1997 Revision. Prepared for the Oak Ridge Laboratory. November.	ORNL
Earthworm	Allolobophora	tuberculata	98953	Nitrovenzene		362		mg/kg	362			14	Day(s)	LOEC		OECD soil	Efroymson, R.A., Will, M.E. and Suter, G.W., 1997. Toxicological benchmarks for contaminants of potential concern for effects on soil and litter invertebrates and heterotrophic process: 1997 Revision. Prepared for the Oak Ridge Laboratory. November.	ORNL
Earthworm	Allolobophora	tuberculata	86306	N-nitrosodiphenylamine		155		mg/kg	155			14	Day(s)	LOEC		OECD soil	Efroymson, R.A., Will, M.E. and Suter, G.W., 1997. Toxicological benchmarks for contaminants of potential concern for effects on soil and litter invertebrates and heterotrophic process: 1997 Revision. Prepared for the Oak Ridge Laboratory. November.	ORNL
Earthworm	Allolobophora	tuberculata	108952	Phenol		450		mg/kg	450			14	Day(s)	LOEC		OECD soil	Efroymson, R.A., Will, M.E. and Suter, G.W., 1997. Toxicological benchmarks for contaminants of potential concern for effects on soil and litter invertebrates and heterotrophic process: 1997 Revision. Prepared for the Oak Ridge Laboratory. November.	ORNL
Nematode	Caenorhabditis	elegans	3251238	Nitric acid, Copper(2+) salt		548		mg/kg soil	548		Solution	1	Day(s)	LC50	Adult	Natural soil	Peredney,C.L., and P.L. Williams. Comparison of the Toxicological Effects of Nitrate Versus Chloride Metallic Salts on Caenorhabditis elegans in Soil. ASTM Spec. Tech. Publ.9:256-268, 2000. ECOREF #56449	ECOTOX
Nematode	Caenorhabditis	elegans	3251238	Nitric acid, Copper(2+) salt		58		mg/kg soil	58		Solution	1	Day(s)	LC50	Adult	Natural soil	Peredney,C.L., and P.L. Williams. Comparison of the Toxicological Effects of Nitrate Versus Chloride Metallic Salts on Caenorhabditis elegans in Soil. ASTM Spec. Tech. Publ.9:256-268, 2000. ECOREF #56449	ECOTOX
Nematode	Caenorhabditis	elegans	3251238	Nitric acid, Copper(2+) salt		1272		mg/kg soil	1272		Solution	1	Day(s)	LC50	Adult	Artificial soil	Peredney,C.L., and P.L. Williams. Comparison of the Toxicological Effects of Nitrate Versus Chloride Metallic Salts on Caenorhabditis elegans in Soil. ASTM Spec. Tech. Publ.9:256-268, 2000. ECOREF #56449	ECOTOX
Nematode	Caenorhabditis	elegans	3251238	Nitric acid, Copper(2+) salt		1272		mg/kg	1272		Pure	1	Day(s)	LC50	Adult	Artificial soil	Peredney,C.L., and P.L. Williams. Utility of Caenorhabditis elegans for Assessing Heavy Metal Contamination in Artificial Soil. Arch. Environ. Contam. Toxicol.39(1): 113-118, 2000. ECOREF #53082	ECOTOX
Nematode	Caenorhabditis	elegans	7447394	Copper chloride (CuCl2)		70		mg/kg soil	70		Not reported	1	Day(s)	LC50	Adult	Artificial soil	Donkin,S.G., and D.B. Dusenbery. A Soil Toxicity Test Using the Nematode Caenorhabditis elegans and an Effective Method of Recovery. Arch. Environ. Contam. Toxicol.25(2): 145-151, 1993. ECOREF #40494	ECOTOX
Nematode	Caenorhabditis	elegans	7447394	Copper chloride (CuCl2)		533		mg/kg soil	533		Solution	1	Day(s)	LC50	Adult	Natural soil	Peredney,C.L., and P.L. Williams. Comparison of the Toxicological Effects of Nitrate Versus Chloride Metallic Salts on Caenorhabditis elegans in Soil. ASTM Spec. Tech. Publ.9:256-268, 2000. ECOREF #56449	ECOTOX
Nematode	Caenorhabditis	elegans	7447394	Copper chloride (CuCl2)		53		mg/kg soil	53		Solution	1	Day(s)	LC50	Adult	Natural soil	Peredney,C.L., and P.L. Williams. Comparison of the Toxicological Effects of Nitrate Versus Chloride Metallic Salts on Caenorhabditis elegans in Soil. ASTM Spec. Tech. Publ.9:256-268, 2000. ECOREF #56449	ECOTOX
Nematode	Caenorhabditis	elegans	7447394	Copper chloride (CuCl2)		543		mg/kg soil	543		Solution	1	Day(s)	LC50	Adult	Natural soil	Freeman,M.N., C.L. Peredney, and P.L. Williams. A Soil Bioassay Using the Nematode Caenorhabditis elegans. ASTM Spec. Tech. Publ.:305-318, 1999. ECOREF #56450	ECOTOX
Nematode	Caenorhabditis	elegans	7447394	Copper chloride (CuCl2)		570		mg/kg soil	570		Solution	1	Day(s)	LC50	Adult	Natural soil	Freeman,M.N., C.L. Peredney, and P.L. Williams. A Soil Bioassay Using the Nematode Caenorhabditis elegans. ASTM Spec. Tech. Publ.:305-318, 1999. ECOREF #56450	ECOTOX
Nematode	Caenorhabditis	elegans	7447394	Copper chloride (CuCl2)		530		mg/kg soil	530		Solution	1	Day(s)	LC50	Adult	Natural soil	Freeman,M.N., C.L. Peredney, and P.L. Williams. A Soil Bioassay Using the Nematode Caenorhabditis elegans. ASTM Spec. Tech. Publ.:305-318, 1999. ECOREF #56450	ECOTOX
Nematode	Caenorhabditis	elegans	7447394	Copper chloride (CuCl2)		980		mg/kg soil	980		Solution	1	Day(s)	LC50	Adult	Artificial soil	Peredney,C.L., and P.L. Williams. Comparison of the Toxicological Effects of Nitrate Versus Chloride Metallic Salts on Caenorhabditis elegans in Soil. ASTM Spec. Tech. Publ.9:256-268, 2000. ECOREF #56449	ECOTOX
Nematode	Caenorhabditis	elegans	7646857	Zinc chloride (ZnCl2)		142		mg/kg soil	142		Solution	1	Day(s)	LC50	Adult	Natural soil	Peredney,C.L., and P.L. Williams. Comparison of the Toxicological Effects of Nitrate Versus Chloride Metallic Salts on Caenorhabditis elegans in Soil. ASTM Spec. Tech. Publ.9:256-268, 2000. ECOREF #56449	ECOTOX
Nematode	Caenorhabditis	elegans	7646857	Zinc chloride (ZnCl2)		445		mg/kg soil	445		Solution	1	Day(s)	LC50	Adult	Natural soil	Peredney,C.L., and P.L. Williams. Comparison of the Toxicological Effects of Nitrate Versus Chloride Metallic Salts on Caenorhabditis elegans in Soil. ASTM Spec. Tech. Publ.9:256-268, 2000. ECOREF #56449	ECOTOX
Nematode	Caenorhabditis	elegans	7646857	Zinc chloride (ZnCl2)		1643		mg/kg soil	1643		Solution	1	Day(s)	LC50	Adult	Artificial soil	Peredney,C.L., and P.L. Williams. Comparison of the Toxicological Effects of Nitrate Versus Chloride Metallic Salts on Caenorhabditis elegans in Soil. ASTM Spec. Tech. Publ.9:256-268, 2000. ECOREF #56449	ECOTOX
Nematode	Caenorhabditis	elegans	7646857	Zinc chloride (ZnCl2)	136.286	3.9		mmol/kg	0.0286163		Solution	1	Day(s)	LC50	Not reported	Natural soil	Donkin,S.G., and D.B. Dusenbery. Using the Caenorhabditis elegans Soil Toxicity Test to Identify Factors Affecting Toxicity to Identify Factors Affecting Toxicity of Four Metal Ions in Intact Soil. Water Air Soil Pollut.78:359-373, 1994. ECOREF #40479	ECOTOX
Nematode	Caenorhabditis	elegans	7646857	Zinc chloride (ZnCl2)	136.286	6		mmol/kg	0.0440251		Solution	1	Day(s)	LC50	Not reported	Natural soil	Donkin,S.G., and D.B. Dusenbery. Using the Caenorhabditis elegans Soil Toxicity Test to Identify Factors Affecting Toxicity to Identify Factors Affecting Toxicity of Four Metal Ions in Intact Soil. Water Air Soil Pollut.78:359-373, 1994. ECOREF #40479	ECOTOX
Nematode	Caenorhabditis	elegans	7646857	Zinc chloride (ZnCl2)	136.286	8.4		mmol/kg	0.0616351		Solution	1	Day(s)	LC50	Not reported	Natural soil	Donkin,S.G., and D.B. Dusenbery. Using the Caenorhabditis elegans Soil Toxicity Test to Identify Factors Affecting Toxicity to Identify Factors Affecting Toxicity of Four Metal Ions in Intact Soil. Water Air Soil Pollut.78:359-373, 1994. ECOREF #40479	ECOTOX
Nematode	Caenorhabditis	elegans	7646857	Zinc chloride (ZnCl2)	136.286	5.5		mmol/kg	0.0403563		Solution	1	Day(s)	LC50	Not reported	Natural soil	Donkin,S.G., and D.B. Dusenbery. Using the Caenorhabditis elegans Soil Toxicity Test to Identify Factors Affecting Toxicity to Identify Factors Affecting Toxicity of Four Metal Ions in Intact Soil. Water Air Soil Pollut.78:359-373, 1994. ECOREF #40479	ECOTOX
Nematode	Caenorhabditis	elegans	7718549	Nickel chloride (NiCl2)		365		mg/kg soil	365		Solution	1	Day(s)	LC50	Adult	Natural soil	Peredney,C.L., and P.L. Williams. Comparison of the Toxicological Effects of Nitrate Versus Chloride Metallic Salts on Caenorhabditis elegans in Soil. ASTM Spec. Tech. Publ.9:256-268, 2000. ECOREF #56449	ECOTOX
Nematode	Caenorhabditis	elegans	7718549	Nickel chloride (NiCl2)		768		mg/kg soil	768		Solution	1	Day(s)	LC50	Adult	Artificial soil	Peredney,C.L., and P.L. Williams. Comparison of the Toxicological Effects of Nitrate Versus Chloride Metallic Salts on Caenorhabditis elegans in Soil. ASTM Spec. Tech. Publ.9:256-268, 2000. ECOREF #56449	ECOTOX
Nematode	Caenorhabditis	elegans	7718549	Nickel chloride (NiCl2)		98		mg/kg soil	98		Solution	1	Day(s)	LC50	Adult	Natural soil	Peredney,C.L., and P.L. Williams. Comparison of the Toxicological Effects of Nitrate Versus Chloride Metallic Salts on Caenorhabditis elegans in Soil. ASTM Spec. Tech. Publ.9:256-268, 2000. ECOREF #56449	ECOTOX
Nematode	Caenorhabditis	elegans	7758954	Lead chloride (PbCl2)		1800		mg/kg soil	1800		Solution	1	Day(s)	LC50	Adult	Natural soil	Peredney,C.L., and P.L. Williams. Comparison of the Toxicological Effects of Nitrate Versus Chloride Metallic Salts on Caenorhabditis elegans in Soil. ASTM Spec. Tech. Publ.9:256-268, 2000. ECOREF #56449	ECOTOX
Nematode	Caenorhabditis	elegans	7758954	Lead chloride (PbCl2)		3000	>	mg/kg soil	3000	>	Solution	1	Day(s)	LC50	Adult	Artificial soil	Peredney,C.L., and P.L. Williams. Comparison of the Toxicological Effects of Nitrate Versus Chloride Metallic Salts on Caenorhabditis elegans in Soil. ASTM Spec. Tech. Publ.9:256-268, 2000. ECOREF #56449	ECOTOX
Nematode	Caenorhabditis	elegans	7758954	Lead chloride (PbCl2)		399		mg/kg soil	399		Solution	1	Day(s)	LC50	Adult	Natural soil	Peredney,C.L., and P.L. Williams. Comparison of the Toxicological Effects of Nitrate Versus Chloride Metallic Salts on Caenorhabditis elegans in Soil. ASTM Spec. Tech. Publ.9:256-268, 2000. ECOREF #56449	ECOTOX
Nematode	Caenorhabditis	elegans	7779886	Nitric acid, Zinc salt (2:1)		157		mg/kg soil	157		Solution	1	Day(s)	LC50	Adult	Natural soil	Peredney,C.L., and P.L. Williams. Comparison of the Toxicological Effects of Nitrate Versus Chloride Metallic Salts on Caenorhabditis elegans in Soil. ASTM Spec. Tech. Publ.9:256-268, 2000. ECOREF #56449	ECOTOX
Nematode	Caenorhabditis	elegans	7779886	Nitric acid, Zinc salt (2:1)		1915		mg/kg	1915		Pure	1	Day(s)	LC50	Adult	Artificial soil	Peredney,C.L., and P.L. Williams. Utility of Caenorhabditis elegans for Assessing Heavy Metal Contamination in Artificial Soil. Arch. Environ. Contam. Toxicol.39(1): 113-118, 2000. ECOREF #53082	ECOTOX
Nematode	Caenorhabditis	elegans	7779886	Nitric acid, Zinc salt (2:1)		1915		mg/kg soil	1915		Solution	1	Day(s)	LC50	Adult	Artificial soil	Peredney,C.L., and P.L. Williams. Comparison of the Toxicological Effects of Nitrate Versus Chloride Metallic Salts on Caenorhabditis elegans in Soil. ASTM Spec. Tech. Publ.9:256-268, 2000. ECOREF #56449	ECOTOX
Nematode	Caenorhabditis	elegans	7779886	Nitric acid, Zinc salt (2:1)		540		mg/kg soil	540		Solution	1	Day(s)	LC50	Adult	Natural soil	Peredney,C.L., and P.L. Williams. Comparison of the Toxicological Effects of Nitrate Versus Chloride Metallic Salts on Caenorhabditis elegans in Soil. ASTM Spec. Tech. Publ.9:256-268, 2000. ECOREF #56449	ECOTOX
Nematode	Caenorhabditis	elegans	10099748	Nitric acid, Lead (2+) salt (2:1)		2293		mg/kg soil	2293		Solution	1	Day(s)	LC50	Adult	Artificial soil	Peredney,C.L., and P.L. Williams. Comparison of the Toxicological Effects of Nitrate Versus Chloride Metallic Salts on Caenorhabditis elegans in Soil. ASTM Spec. Tech. Publ.9:256-268, 2000. ECOREF #56449	ECOTOX
Nematode	Caenorhabditis	elegans	10099748	Nitric acid, Lead (2+) salt (2:1)		2293		mg/kg	2293		Pure	1	Day(s)	LC50	Adult	Artificial soil	Peredney,C.L., and P.L. Williams. Utility of Caenorhabditis elegans for Assessing Heavy Metal Contamination in Artificial Soil. Arch. Environ. Contam. Toxicol.39(1): 113-118, 2000. ECOREF #53082	ECOTOX
Nematode	Caenorhabditis	elegans	10099748	Nitric acid, Lead (2+) salt (2:1)		455		mg/kg soil	455		Solution	1	Day(s)	LC50	Adult	Natural soil	Peredney,C.L., and P.L. Williams. Comparison of the Toxicological Effects of Nitrate Versus Chloride Metallic Salts on Caenorhabditis elegans in Soil. ASTM Spec. Tech. Publ.9:256-268, 2000. ECOREF #56449	ECOTOX
Nematode	Caenorhabditis	elegans	10099748	Nitric acid, Lead (2+) salt (2:1)		1354		mg/kg soil	1354		Solution	1	Day(s)	LC50	Adult	Natural soil	Peredney,C.L., and P.L. Williams. Comparison of the Toxicological Effects of Nitrate Versus Chloride Metallic Salts on Caenorhabditis elegans in Soil. ASTM Spec. Tech. Publ.9:256-268, 2000. ECOREF #56449	ECOTOX
Nematode	Caenorhabditis	elegans	10108642	Cadmium chloride (CdCl2)		1852		mg/kg soil	1852		Solution	1	Day(s)	LC50	Adult	Artificial soil	Peredney,C.L., and P.L. Williams. Comparison of the Toxicological Effects of Nitrate Versus Chloride Metallic Salts on Caenorhabditis elegans in Soil. ASTM Spec. Tech. Publ.9:256-268, 2000. ECOREF #56449	ECOTOX
Nematode	Caenorhabditis	elegans	10108642	Cadmium chloride (CdCl2)		1215		mg/kg soil	1215		Solution	1	Day(s)	LC50	Adult	Natural soil	Peredney,C.L., and P.L. Williams. Comparison of the Toxicological Effects of Nitrate Versus Chloride Metallic Salts on Caenorhabditis elegans in Soil. ASTM Spec. Tech. Publ.9:256-268, 2000. ECOREF #56449	ECOTOX
Nematode	Caenorhabditis	elegans	10108642	Cadmium chloride (CdCl2)		371		mg/kg soil	371		Solution	1	Day(s)	LC50	Adult	Natural soil	Peredney,C.L., and P.L. Williams. Comparison of the Toxicological Effects of Nitrate Versus Chloride Metallic Salts on Caenorhabditis elegans in Soil. ASTM Spec. Tech. Publ.9:256-268, 2000. ECOREF #56449	ECOTOX
Nematode	Caenorhabditis	elegans	10108642	Cadmium chloride (CdCl2)	183.32	8.2		mmol/kg	0.0447305		Solution	1	Day(s)	LC50	Not reported	Natural soil	Donkin,S.G., and D.B. Dusenbery. Using the Caenorhabditis elegans Soil Toxicity Test to Identify Factors Affecting Toxicity to Identify Factors Affecting Toxicity of Four Metal Ions in Intact Soil. Water Air Soil Pollut.78:359-373, 1994. ECOREF #40479	ECOTOX
Nematode	Caenorhabditis	elegans	10108642	Cadmium chloride (CdCl2)	183.32	6.6		mmol/kg	0.0360026		Solution	1	Day(s)	LC50	Not reported	Natural soil	Donkin,S.G., and D.B. Dusenbery. Using the Caenorhabditis elegans Soil Toxicity Test to Identify Factors Affecting Toxicity to Identify Factors Affecting Toxicity of Four Metal Ions in Intact Soil. Water Air Soil Pollut.78:359-373, 1994. ECOREF #40479	ECOTOX
Nematode	Caenorhabditis	elegans	10108642	Cadmium chloride (CdCl2)	183.32	4.5		mmol/kg	0.0245472		Solution	1	Day(s)	LC50	Not reported	Natural soil	Donkin,S.G., and D.B. Dusenbery. Using the Caenorhabditis elegans Soil Toxicity Test to Identify Factors Affecting Toxicity to Identify Factors Affecting Toxicity of Four Metal Ions in Intact Soil. Water Air Soil Pollut.78:359-373, 1994. ECOREF #40479	ECOTOX
Nematode	Caenorhabditis	elegans	10108642	Cadmium chloride (CdCl2)	183.32	3		mmol/kg	0.0163648		Solution	1	Day(s)	LC50	Not reported	Natural soil	Donkin,S.G., and D.B. Dusenbery. Using the Caenorhabditis elegans Soil Toxicity Test to Identify Factors Affecting Toxicity to Identify Factors Affecting Toxicity of Four Metal Ions in Intact Soil. Water Air Soil Pollut.78:359-373, 1994. ECOREF #40479	ECOTOX
Nematode	Caenorhabditis	elegans	10325947	Nitric acid, Cadmium salt (2:1)		1642		mg/kg soil	1642		Solution	1	Day(s)	LC50	Adult	Artificial soil	Peredney,C.L., and P.L. Williams. Comparison of the Toxicological Effects of Nitrate Versus Chloride Metallic Salts on Caenorhabditis elegans in Soil. ASTM Spec. Tech. Publ.9:256-268, 2000. ECOREF #56449	ECOTOX
Nematode	Caenorhabditis	elegans	10325947	Nitric acid, Cadmium salt (2:1)		268		mg/kg soil	268		Solution	1	Day(s)	LC50	Adult	Natural soil	Peredney,C.L., and P.L. Williams. Comparison of the Toxicological Effects of Nitrate Versus Chloride Metallic Salts on Caenorhabditis elegans in Soil. ASTM Spec. Tech. Publ.9:256-268, 2000. ECOREF #56449	ECOTOX
Nematode	Caenorhabditis	elegans	10325947	Nitric acid, Cadmium salt (2:1)		937		mg/kg soil	937		Solution	1	Day(s)	LC50	Adult	Natural soil	Peredney,C.L., and P.L. Williams. Comparison of the Toxicological Effects of Nitrate Versus Chloride Metallic Salts on Caenorhabditis elegans in Soil. ASTM Spec. Tech. Publ.9:256-268, 2000. ECOREF #56449	ECOTOX
Nematode	Caenorhabditis	elegans	10325947	Nitric acid, Cadmium salt (2:1)		1641		mg/kg	1641		Pure	1	Day(s)	LC50	Adult	Artificial soil	Peredney,C.L., and P.L. Williams. Utility of Caenorhabditis elegans for Assessing Heavy Metal Contamination in Artificial Soil. Arch. Environ. Contam. Toxicol.39(1): 113-118, 2000. ECOREF #53082	ECOTOX
Nematode	Caenorhabditis	elegans	13138459	Nitric acid, Nickel(2+) salt (2:1)		2490		mg/kg soil	2490		Solution	1	Day(s)	LC50	Adult	Artificial soil	Peredney,C.L., and P.L. Williams. Comparison of the Toxicological Effects of Nitrate Versus Chloride Metallic Salts on Caenorhabditis elegans in Soil. ASTM Spec. Tech. Publ.9:256-268, 2000. ECOREF #56449	ECOTOX
Nematode	Caenorhabditis	elegans	13138459	Nitric acid, Nickel(2+) salt (2:1)		2490		mg/kg	2490		Pure	1	Day(s)	LC50	Adult	Artificial soil	Peredney,C.L., and P.L. Williams. Utility of Caenorhabditis elegans for Assessing Heavy Metal Contamination in Artificial Soil. Arch. Environ. Contam. Toxicol.39(1): 113-118, 2000. ECOREF #53082	ECOTOX
Nematode	Caenorhabditis	elegans	13138459	Nitric acid, Nickel(2+) salt (2:1)		448		mg/kg soil	448		Solution	1	Day(s)	LC50	Adult	Natural soil	Peredney,C.L., and P.L. Williams. Comparison of the Toxicological Effects of Nitrate Versus Chloride Metallic Salts on Caenorhabditis elegans in Soil. ASTM Spec. Tech. Publ.9:256-268, 2000. ECOREF #56449	ECOTOX
Nematode	Caenorhabditis	elegans	13138459	Nitric acid, Nickel(2+) salt (2:1)		1205		mg/kg soil	1205		Solution	1	Day(s)	LC50	Adult	Natural soil	Peredney,C.L., and P.L. Williams. Comparison of the Toxicological Effects of Nitrate Versus Chloride Metallic Salts on Caenorhabditis elegans in Soil. ASTM Spec. Tech. Publ.9:256-268, 2000. ECOREF #56449	ECOTOX
Springtail	Heteromurus	nitidus	115297	6,7,8,9,10,10-Hexachloro-1,5,5a,6,9,9a-hexahydro-6,9-methano-2,4,3-benzodioxathiepin 3-oxide		0.167		mg/kg dry soil	0.167		Formulation	14	Day(s)	LC50	Instar	Artificial soil	Idinger,J.. Laboratory Studies to Detect Effects of Selected Plant Protection Products on Heteromurus nitidus (Collembola : Entomobryidae). J. Plant Dis. Prot.110(3): 263-277, 2003. ECOREF #184609	ECOTOX
Springtail	Heteromurus	nitidus	731271	1,1-Dichloro-N-[(dimethylamino)sulfonyl]-1-fluoro-N-(4-methylphenyl)methanesulfenamide		123.2		mg/kg dry soil	123.2		Formulation	14	Day(s)	LC50	Instar	Artificial soil	Idinger,J.. Laboratory Studies to Detect Effects of Selected Plant Protection Products on Heteromurus nitidus (Collembola : Entomobryidae). J. Plant Dis. Prot.110(3): 263-277, 2003. ECOREF #184609	ECOTOX
Springtail	Heteromurus	nitidus	1332407	Copper chloride oxide hydrate		3507		mg/kg dry soil	3507		Total	14	Day(s)	LC50	Instar	Artificial soil	Idinger,J.. Laboratory Studies to Detect Effects of Selected Plant Protection Products on Heteromurus nitidus (Collembola : Entomobryidae). J. Plant Dis. Prot.110(3): 263-277, 2003. ECOREF #184609	ECOTOX
Springtail	Heteromurus	nitidus	138261413	(2E)-1-[(6-Chloro-3-pyridinyl)methyl]-N-nitro-2-imidazolidinimine		13		mg/kg dry soil	13		Formulation	14	Day(s)	LC50	Instar	Artificial soil	Idinger,J.. Laboratory Studies to Detect Effects of Selected Plant Protection Products on Heteromurus nitidus (Collembola : Entomobryidae). J. Plant Dis. Prot.110(3): 263-277, 2003. ECOREF #184609	ECOTOX
Springtail	Heteromurus	nitidus	176087493	Nimbecidine		705.6		mg/kg dry soil	705.6		Formulation	14	Day(s)	LC50	Instar	Artificial soil	Idinger,J.. Laboratory Studies to Detect Effects of Selected Plant Protection Products on Heteromurus nitidus (Collembola : Entomobryidae). J. Plant Dis. Prot.110(3): 263-277, 2003. ECOREF #184609	ECOTOX
Springtail	Folsomia	candida	117817	1,2-Benzenedicarboxylic acid, 1,2-Bis(2-ethylhexyl)ester		1000		mg/kg dry soil	1000		Active ingredient	14	Day(s)	LOEL		Artificial soil	Kim,D., R. Cui, J. Moon, J.I. Kwak, and Y.J. An. Soil Ecotoxicity Study of DEHP with Respect to Multiple Soil Species. Chemosphere216:387-395, 2019. ECOREF #181170	ECOTOX
Springtail	Folsomia	candida	133062	3a,4,7,7a-Tetrahydro-2-[(trichloromethyl)thio]-1H-isoindole-1,3-(2H)-dione		1000		AI mg/kg dry soil	1000		Active ingredient	14	Day(s)	LOEC		Artificial soil	Alves,P.R.L., E.J.B.N. Cardoso, A.M. Martines, J.P. Sousa, and A. Pasini. Seed Dressing Pesticides on Springtails in Two Ecotoxicological Laboratory Tests. Ecotoxicol. Environ. Saf.105:65-71, 2014. ECOREF #168960	ECOTOX
Springtail	Folsomia	candida	335671	2,2,3,3,4,4,5,5,6,6,7,7,8,8,8-Pentadecafluorooctanoic acid		200		mg/kg dry soil	200		Active ingredient	14	Day(s)	LOEL		Natural soil	Kwak,J.I., T.Y. Lee, H. Seo, D. Kim, R. Cui, and Y.J. An. Ecological Risk Assessment for Perfluorooctanoic Acid in Soil Using a Species Sensitivity Approach. J. Hazard. Mater.382:8 p., 2020. ECOREF #181724	ECOTOX
Springtail	Folsomia	candida	8018017	[N-[2-[(Dithiocarboxy)amino]ethyl]carbamodithioato(2-)-kappaS,kappaS_]manganese mixt. with [N-[2-[(dithiocarboxy)amino]ethyl]carbamodithioato(2-)-kappaS,kappaS_]zinc		1000	>	AI mg/kg dry soil	1000		Active ingredient	14	Day(s)	LOEL		Natural soil	Carniel,L.S.C., J.C. Niemeyer, L.C.I. de Oliveira Filho, D. Alexandre, L. Gebler, and O. Klauberg-Filho. The Fungicide Mancozeb Affects Soil Invertebrates in Two Subtropical Brazilian Soils. Chemosphere232:180-185, 2019. ECOREF #182063	ECOTOX
Springtail	Folsomia	candida	8018017	[N-[2-[(Dithiocarboxy)amino]ethyl]carbamodithioato(2-)-kappaS,kappaS_]manganese mixt. with [N-[2-[(dithiocarboxy)amino]ethyl]carbamodithioato(2-)-kappaS,kappaS_]zinc		10		AI mg/kg dry soil	10		Active ingredient	14	Day(s)	LOEL		Natural soil	Carniel,L.S.C., J.C. Niemeyer, L.C.I. de Oliveira Filho, D. Alexandre, L. Gebler, and O. Klauberg-Filho. The Fungicide Mancozeb Affects Soil Invertebrates in Two Subtropical Brazilian Soils. Chemosphere232:180-185, 2019. ECOREF #182063	ECOTOX
Springtail	Folsomia	candida	10605217	N-1H-Benzimidazol-2-yl carbamic acid methyl ester		100		mg/kg dry soil	100		Formulation	14	Day(s)	LOEL		Media mixture (with comment)	Coja,T., J. Idinger, and S. Blumel. Effects of the Benzoxazolinone BOA, Selected Degradation Products and Structure Related Pesticides on Soil Organisms. Ecotoxicology15(1): 61-72, 2006. ECOREF #177578	ECOTOX
Springtail	Folsomia	candida	37244874	5,6-Dihydro-2-methyl-N-phenyl-1,4-oxathiin-3-carboxamide mixt. with N,N,N_,N_-tetramethylthioperoxydicarbonic diamide ([(Me2N)C(S)]2S2)		1000		AI mg/kg dry soil	1000		Active ingredient	14	Day(s)	LOEC		Artificial soil	Alves,P.R.L., E.J.B.N. Cardoso, A.M. Martines, J.P. Sousa, and A. Pasini. Seed Dressing Pesticides on Springtails in Two Ecotoxicological Laboratory Tests. Ecotoxicol. Environ. Saf.105:65-71, 2014. ECOREF #168960	ECOTOX
Springtail	Folsomia	candida	120068373	5-Amino-1-[2,6-dichloro-4-(trifluoromethyl)phenyl]-4-[(trifluoromethyl)sulfinyl]-1H-pyrazole-3-carbonitrile		10		AI mg/kg dry soil	10		Active ingredient	14	Day(s)	LOEC		Artificial soil	Alves,P.R.L., E.J.B.N. Cardoso, A.M. Martines, J.P. Sousa, and A. Pasini. Seed Dressing Pesticides on Springtails in Two Ecotoxicological Laboratory Tests. Ecotoxicol. Environ. Saf.105:65-71, 2014. ECOREF #168960	ECOTOX
Springtail	Folsomia	candida	138261413	(2E)-1-[(6-Chloro-3-pyridinyl)methyl]-N-nitro-2-imidazolidinimine		100		AI mg/kg dry soil	100		Active ingredient	14	Day(s)	LOEC		Artificial soil	Alves,P.R.L., E.J.B.N. Cardoso, A.M. Martines, J.P. Sousa, and A. Pasini. Seed Dressing Pesticides on Springtails in Two Ecotoxicological Laboratory Tests. Ecotoxicol. Environ. Saf.105:65-71, 2014. ECOREF #168960	ECOTOX
Springtail	Folsomia	candida	138261413	(2E)-1-[(6-Chloro-3-pyridinyl)methyl]-N-nitro-2-imidazolidinimine		1		mg/kg dry soil	1		Formulation	14	Day(s)	LOEC		Artificial soil	Idinger,J.. Laboratory Studies to Detect Effects of Selected Plant Protection Products on Folsomia candida (Collembola: Isotomidae). J. Plant Dis. Prot.109(5): 512-529, 2002. ECOREF #79036	ECOTOX
Springtail	Folsomia	candida	138261413	(2E)-1-[(6-Chloro-3-pyridinyl)methyl]-N-nitro-2-imidazolidinimine		8		AI mg/kg dry soil	8		Active ingredient	14	Day(s)	LOEL		Artificial soil	Bandeira,F.O., P.R.L. Alves, T.B. Hennig, A. Schiehl, E. Cardoso, and D. Baretta. Toxicity of Imidacloprid to the Earthworm Eisenia andrei and Collembolan Folsomia candida in Three Contrasting Tropical Soils. J. Soils Sediments20(4): 1997-2007, 2020. ECOREF #184175	ECOTOX
Springtail	Folsomia	candida	138261413	(2E)-1-[(6-Chloro-3-pyridinyl)methyl]-N-nitro-2-imidazolidinimine		4		AI mg/kg dry soil	4		Active ingredient	14	Day(s)	LOEL		Natural soil	Bandeira,F.O., P.R.L. Alves, T.B. Hennig, A. Schiehl, E. Cardoso, and D. Baretta. Toxicity of Imidacloprid to the Earthworm Eisenia andrei and Collembolan Folsomia candida in Three Contrasting Tropical Soils. J. Soils Sediments20(4): 1997-2007, 2020. ECOREF #184175	ECOTOX
Springtail	Folsomia	candida	138261413	(2E)-1-[(6-Chloro-3-pyridinyl)methyl]-N-nitro-2-imidazolidinimine		16		AI mg/kg dry soil	16		Active ingredient	14	Day(s)	LOEL		Natural soil	Bandeira,F.O., P.R.L. Alves, T.B. Hennig, A. Schiehl, E. Cardoso, and D. Baretta. Toxicity of Imidacloprid to the Earthworm Eisenia andrei and Collembolan Folsomia candida in Three Contrasting Tropical Soils. J. Soils Sediments20(4): 1997-2007, 2020. ECOREF #184175	ECOTOX
Springtail	Folsomia	candida	153719234	3-[(2-Chloro-5-thiazolyl)methyl]tetrahydro-5-methyl-N-nitro-4H-1,3,5-oxadiazin-4-imine		1000		AI mg/kg dry soil	1000		Active ingredient	14	Day(s)	LOEC		Artificial soil	Alves,P.R.L., E.J.B.N. Cardoso, A.M. Martines, J.P. Sousa, and A. Pasini. Seed Dressing Pesticides on Springtails in Two Ecotoxicological Laboratory Tests. Ecotoxicol. Environ. Saf.105:65-71, 2014. ECOREF #168960	ECOTOX
Springtail	Heteromurus	nitidus	115297	6,7,8,9,10,10-Hexachloro-1,5,5a,6,9,9a-hexahydro-6,9-methano-2,4,3-benzodioxathiepin 3-oxide		1		mg/kg dry soil	1		Formulation	14	Day(s)	LOEC		Artificial soil	Idinger,J.. Laboratory Studies to Detect Effects of Selected Plant Protection Products on Heteromurus nitidus (Collembola : Entomobryidae). J. Plant Dis. Prot.110(3): 263-277, 2003. ECOREF #184609	ECOTOX
Springtail	Heteromurus	nitidus	731271	1,1-Dichloro-N-[(dimethylamino)sulfonyl]-1-fluoro-N-(4-methylphenyl)methanesulfenamide		100		mg/kg dry soil	100		Formulation	14	Day(s)	LOEC		Artificial soil	Idinger,J.. Laboratory Studies to Detect Effects of Selected Plant Protection Products on Heteromurus nitidus (Collembola : Entomobryidae). J. Plant Dis. Prot.110(3): 263-277, 2003. ECOREF #184609	ECOTOX
Springtail	Heteromurus	nitidus	138261413	(2E)-1-[(6-Chloro-3-pyridinyl)methyl]-N-nitro-2-imidazolidinimine		10		mg/kg dry soil	10		Formulation	14	Day(s)	LOEC		Artificial soil	Idinger,J.. Laboratory Studies to Detect Effects of Selected Plant Protection Products on Heteromurus nitidus (Collembola : Entomobryidae). J. Plant Dis. Prot.110(3): 263-277, 2003. ECOREF #184609	ECOTOX
Springtail	Heteromurus	nitidus	176087493	Nimbecidine		1000		mg/kg dry soil	1000		Formulation	14	Day(s)	LOEC		Artificial soil	Idinger,J.. Laboratory Studies to Detect Effects of Selected Plant Protection Products on Heteromurus nitidus (Collembola : Entomobryidae). J. Plant Dis. Prot.110(3): 263-277, 2003. ECOREF #184609	ECOTOX
Woodlouse	Porcellionides	pruinosus	10605217	N-1H-Benzimidazol-2-yl carbamic acid methyl ester		1000	>	AI mg/kg	1000	>	Active ingredient	14	Day(s)	LC50	Adult	Natural soil	Jansch,S., M. Garcia, and J. Rombke. Acute and Chronic Isopod Testing Using Tropical Porcellionides pruinosus and Three Model Pesticides. Eur. J. Soil Biol.41(3/4): 143-152, 2005. ECOREF #106415	ECOTOX
Woodlouse	Porcellionides	pruinosus	10605217	N-1H-Benzimidazol-2-yl carbamic acid methyl ester		1000	>	AI mg/kg	1000	>	Active ingredient	14	Day(s)	LC50	Adult	Natural soil	Jansch,S., M. Garcia, and J. Rombke. Acute and Chronic Isopod Testing Using Tropical Porcellionides pruinosus and Three Model Pesticides. Eur. J. Soil Biol.41(3/4): 143-152, 2005. ECOREF #106415	ECOTOX
Woodlouse	Porcellionides	pruinosus	10605217	N-1H-Benzimidazol-2-yl carbamic acid methyl ester		1000	>	AI mg/kg	1000	>	Active ingredient	14	Day(s)	LC50	Adult	Natural soil	Jansch,S., M. Garcia, and J. Rombke. Acute and Chronic Isopod Testing Using Tropical Porcellionides pruinosus and Three Model Pesticides. Eur. J. Soil Biol.41(3/4): 143-152, 2005. ECOREF #106415	ECOTOX
Woodlouse	Porcellionides	pruinosus	10605217	N-1H-Benzimidazol-2-yl carbamic acid methyl ester		1000	>	AI mg/kg	1000	>	Active ingredient	14	Day(s)	LC50	Adult	Natural soil	Jansch,S., M. Garcia, and J. Rombke. Acute and Chronic Isopod Testing Using Tropical Porcellionides pruinosus and Three Model Pesticides. Eur. J. Soil Biol.41(3/4): 143-152, 2005. ECOREF #106415	ECOTOX
Woodlouse	Porcellionides	pruinosus	17804352	N-[1-[(Butylamino)carbonyl]-1H-benzimidazol-2-yl]carbamic acid, Methyl ester		1221		AI ug/g	1221		Active ingredient	14	Day(s)	LC50	Not reported	Mineral soil	Vink,K., L. Dewi, J. Bedaux, A. Tompot, M. Hermans, and N.M. Van Straalen. The Importance of the Exposure Route when Testing the Toxicity of Pesticides to Saprotrophic Isopods. Environ. Toxicol. Chem.14(7): 1225-1232, 1995. ECOREF #40294	ECOTOX
Woodlouse	Porcellionides	pruinosus	17804352	N-[1-[(Butylamino)carbonyl]-1H-benzimidazol-2-yl]carbamic acid, Methyl ester		1000	>	AI mg/kg	1000	>	Active ingredient	14	Day(s)	LC50	Adult	Media mixture (with comment)	Jansch,S., M. Garcia, and J. Rombke. Acute and Chronic Isopod Testing Using Tropical Porcellionides pruinosus and Three Model Pesticides. Eur. J. Soil Biol.41(3/4): 143-152, 2005. ECOREF #106415	ECOTOX
Woodlouse	Porcellionides	pruinosus	17804352	N-[1-[(Butylamino)carbonyl]-1H-benzimidazol-2-yl]carbamic acid, Methyl ester		1000	>	AI mg/kg	1000	>	Active ingredient	14	Day(s)	LC50	Adult	Media mixture (with comment)	Jansch,S., M. Garcia, and J. Rombke. Acute and Chronic Isopod Testing Using Tropical Porcellionides pruinosus and Three Model Pesticides. Eur. J. Soil Biol.41(3/4): 143-152, 2005. ECOREF #106415	ECOTOX
Woodlouse	Porcellionides	pruinosus	17804352	N-[1-[(Butylamino)carbonyl]-1H-benzimidazol-2-yl]carbamic acid, Methyl ester		1000	>	AI mg/kg	1000	>	Active ingredient	14	Day(s)	LC50	Adult	Media mixture (with comment)	Jansch,S., M. Garcia, and J. Rombke. Acute and Chronic Isopod Testing Using Tropical Porcellionides pruinosus and Three Model Pesticides. Eur. J. Soil Biol.41(3/4): 143-152, 2005. ECOREF #106415	ECOTOX
Woodlouse	Porcellionides	pruinosus	17804352	N-[1-[(Butylamino)carbonyl]-1H-benzimidazol-2-yl]carbamic acid, Methyl ester		1000	>	AI mg/kg	1000	>	Active ingredient	14	Day(s)	LC50	Adult	Media mixture (with comment)	Jansch,S., M. Garcia, and J. Rombke. Acute and Chronic Isopod Testing Using Tropical Porcellionides pruinosus and Three Model Pesticides. Eur. J. Soil Biol.41(3/4): 143-152, 2005. ECOREF #106415	ECOTOX
Woodlouse	Porcellionides	pruinosus	91465086	3-[(1Z)-2-Chloro-3,3,3-trifluoro-1-propen-1-yl]-2,2-dimethylcyclopropanecarboxylic acid (1S,3S)-rel-(R)-cyano(3-phenoxyphenyl)methyl ester		0.5		AI mg/kg	0.5		Active ingredient	14	Day(s)	LC50	Adult	Artificial soil	Jansch,S., M. Garcia, and J. Rombke. Acute and Chronic Isopod Testing Using Tropical Porcellionides pruinosus and Three Model Pesticides. Eur. J. Soil Biol.41(3/4): 143-152, 2005. ECOREF #106415	ECOTOX
Woodlouse	Porcellionides	pruinosus	91465086	3-[(1Z)-2-Chloro-3,3,3-trifluoro-1-propen-1-yl]-2,2-dimethylcyclopropanecarboxylic acid (1S,3S)-rel-(R)-cyano(3-phenoxyphenyl)methyl ester		0.2		AI mg/kg	0.2		Active ingredient	14	Day(s)	LC50	Adult	Artificial soil	Jansch,S., M. Garcia, and J. Rombke. Acute and Chronic Isopod Testing Using Tropical Porcellionides pruinosus and Three Model Pesticides. Eur. J. Soil Biol.41(3/4): 143-152, 2005. ECOREF #106415	ECOTOX
Woodlouse	Porcellionides	pruinosus	91465086	3-[(1Z)-2-Chloro-3,3,3-trifluoro-1-propen-1-yl]-2,2-dimethylcyclopropanecarboxylic acid (1S,3S)-rel-(R)-cyano(3-phenoxyphenyl)methyl ester		1.4		AI mg/kg	1.4		Active ingredient	14	Day(s)	LC50	Adult	Artificial soil	Jansch,S., M. Garcia, and J. Rombke. Acute and Chronic Isopod Testing Using Tropical Porcellionides pruinosus and Three Model Pesticides. Eur. J. Soil Biol.41(3/4): 143-152, 2005. ECOREF #106415	ECOTOX
Woodlouse	Porcellionides	pruinosus	91465086	3-[(1Z)-2-Chloro-3,3,3-trifluoro-1-propen-1-yl]-2,2-dimethylcyclopropanecarboxylic acid (1S,3S)-rel-(R)-cyano(3-phenoxyphenyl)methyl ester		0.07		AI mg/kg	0.07		Active ingredient	14	Day(s)	LC50	Adult	Natural soil	Jansch,S., M. Garcia, and J. Rombke. Acute and Chronic Isopod Testing Using Tropical Porcellionides pruinosus and Three Model Pesticides. Eur. J. Soil Biol.41(3/4): 143-152, 2005. ECOREF #106415	ECOTOX
